# Supplementary material for: 2-[(Z)-1,1-Dioxo-2-(2,4,5-tri­fluoro­benz­yl)-3,4-di­hydro-2H-1,2-benzo­thia­zin-4-yl­idene]acetic acid
Source: Acta Crystallogr Sect E Struct Rep Online. 2014 May 3;70(Pt 6):o627. doi: 10.1107/S1600536814008903 (PMC4051037; doi:10.1107/S1600536814008903)
Supplement: Supplementary file 1 [file e-70-0o627-sup1.cif]

##############################################################################
#                                                                            #
# This CIF contains the data in a paper accepted for publication in          #
# Acta Crystallographica Section E. It conforms to the requirements of       #
# Notes for Authors for Acta Crystallographica Section E, and has been       #
# peer reviewed under the auspices of the IUCr Commission on Journals.       #
#                                                                            #
# Full details of the Crystallographic Information File format               #
# are given in the paper "The Crystallographic Information File (CIF):       #
# a New Standard Archive File for Crystallography" by S. R. Hall, F. H.      #
# Allen and I. D. Brown [Acta Cryst. (1991), A47, 655-685].                  #
#                                                                            #
# The current version of the core CIF dictionary is obtainable from          #
# ftp://ftp.iucr.org/pub/cif_core.dic.                                       #
#                                                                            #
# Software is freely available for graphical display of the structure(s)     #
# in this CIF. For information consult the CIF software page                 #
# http://www.iucr.org/resources/cif/software.                                #
#                                                                            #
# This file may be used for bona fide research purposes within the           #
# scientific community so long as proper attribution is given to the journal # 
# article from which it was obtained.                                        #
#                                                                            #
##############################################################################
data_I
_audit_creation_method     SHELXL-97
_database_code_depnum_ccdc_archive     'CCDC 998389'
_chemical_name_systematic
;\
2-[(<i>Z</i>)-1,1-Dioxo-2-(2,4,5-trifluorobenzyl)-3,4-dihydro-2<i>H</i>-1,2-\
benzothiazin-4-ylidene]acetic acid
;
_chemical_name_common     ?
_chemical_formula_moiety     'C17 H12 F3 N O4 S'
_chemical_formula_sum     'C17 H12 F3 N O4 S'
_chemical_formula_iupac     'C17 H12 F3 N O4 S'
_chemical_formula_weight     383.34
_chemical_melting_point     ?
_symmetry_cell_setting     monoclinic
_symmetry_space_group_name_H-M     'P 21/n'
_space_group_name_Hall     '-P 2yn'
loop_
    _symmetry_equiv_pos_as_xyz
    'x, y, z'
    '-x+1/2, y+1/2, -z+1/2'
    '-x, -y, -z'
    'x-1/2, -y-1/2, z-1/2'
_cell_length_a     6.6085(12)
_cell_length_b     12.649(3)
_cell_length_c     18.757(4)
_cell_angle_alpha     90.00
_cell_angle_beta     99.601(2)
_cell_angle_gamma     90.00
_cell_volume     1545.9(5)
_cell_formula_units_Z     4
_cell_measurement_reflns_used     5016
_cell_measurement_theta_min     2.202
_cell_measurement_theta_max     29.131
_cell_measurement_temperature     153(2)
_exptl_crystal_description     Prism
_exptl_crystal_colour     Colorless
_exptl_crystal_size_max     0.31
_exptl_crystal_size_mid     0.21
_exptl_crystal_size_min     0.07
_exptl_crystal_density_diffrn     1.647
_exptl_crystal_density_meas     ?
_exptl_crystal_density_method     'not measured'
_exptl_crystal_F_000     784
_exptl_absorpt_coefficient_mu     0.269
_exptl_absorpt_correction_type     multi-scan
_exptl_absorpt_process_details     '(CrystalClear; Rigaku, 2008)'
_exptl_absorpt_correction_T_min     0.910
_exptl_absorpt_correction_T_max     0.970
_exptl_special_details     ?
_diffrn_ambient_temperature     153(2)
_diffrn_radiation_type     MoK\a
_diffrn_radiation_wavelength     0.71073
_diffrn_radiation_source     'Rotating Anode'
_diffrn_radiation_monochromator     graphite
_diffrn_measurement_device_type     'Rigaku AFC10/Saturn724+ CCD-detector'
_diffrn_measurement_method     '\f and \w scans'
_diffrn_detector_area_resol_mean     28.5714
_diffrn_reflns_number     13553
_diffrn_reflns_av_R_equivalents     0.0328
_diffrn_reflns_av_sigmaI/netI     0.0367
_diffrn_reflns_theta_min     3.14
_diffrn_reflns_theta_max     29.11
_diffrn_reflns_theta_full     29.11
_diffrn_measured_fraction_theta_max     0.996
_diffrn_measured_fraction_theta_full     0.996
_diffrn_reflns_limit_h_min     -7
_diffrn_reflns_limit_h_max     9
_diffrn_reflns_limit_k_min     -17
_diffrn_reflns_limit_k_max     17
_diffrn_reflns_limit_l_min     -24
_diffrn_reflns_limit_l_max     25
_diffrn_standards_number     0
_diffrn_standards_interval_count     0
_diffrn_standards_interval_time     0
_diffrn_standards_decay_%     0
_refine_special_details
;
 Refinement of F^2^ against ALL reflections.  The weighted R-factor wR and
 goodness of fit S are based on F^2^, conventional R-factors R are based
 on F, with F set to zero for negative F^2^. The threshold expression of
 F^2^ > 2sigma(F^2^) is used only for calculating R-factors(gt) etc. and is
 not relevant to the choice of reflections for refinement.  R-factors based
 on F^2^ are statistically about twice as large as those based on F, and R-
 factors based on ALL data will be even larger.
;
_reflns_number_total     4123
_reflns_number_gt     3594
_reflns_threshold_expression     'I>2\s(I)'
_refine_ls_structure_factor_coef     Fsqd
_refine_ls_matrix_type     full
_refine_ls_R_factor_all     0.0598
_refine_ls_R_factor_gt     0.0485
_refine_ls_wR_factor_gt     0.1213
_refine_ls_wR_factor_ref     0.1297
_refine_ls_goodness_of_fit_ref     1.000
_refine_ls_restrained_S_all     1.000
_refine_ls_number_reflns     4123
_refine_ls_number_parameters     239
_refine_ls_number_restraints     0
_refine_ls_hydrogen_treatment     mixed
_refine_ls_weighting_scheme     calc
_refine_ls_weighting_details
         'calc w=1/[\s^2^(Fo^2^)+(0.0691P)^2^+0.9600P] where P=(Fo^2^+2Fc^2^)/3'
_atom_sites_solution_hydrogens     geom
_atom_sites_solution_primary     direct
_atom_sites_solution_secondary     difmap
_refine_ls_shift/su_max     0.001
_refine_ls_shift/su_mean     0.000
_refine_diff_density_max     0.300
_refine_diff_density_min     -0.459
_refine_ls_extinction_method     none
_refine_ls_extinction_coef     ?
loop_
    _atom_type_symbol
    _atom_type_description
    _atom_type_scat_dispersion_real
    _atom_type_scat_dispersion_imag
    _atom_type_scat_source
    'C' 'C' 0.0033 0.0016
                         'International Tables Vol C Tables 4.2.6.8 and 6.1.1.4'
    'H' 'H' 0.0000 0.0000
                         'International Tables Vol C Tables 4.2.6.8 and 6.1.1.4'
    'N' 'N' 0.0061 0.0033
                         'International Tables Vol C Tables 4.2.6.8 and 6.1.1.4'
    'O' 'O' 0.0106 0.0060
                         'International Tables Vol C Tables 4.2.6.8 and 6.1.1.4'
    'F' 'F' 0.0171 0.0103
                         'International Tables Vol C Tables 4.2.6.8 and 6.1.1.4'
    'S' 'S' 0.1246 0.1234
                         'International Tables Vol C Tables 4.2.6.8 and 6.1.1.4'
_computing_data_collection     'CrystalClear (Rigaku, 2008)'
_computing_cell_refinement     'CrystalClear (Rigaku, 2008)'
_computing_data_reduction     'CrystalClear (Rigaku, 2008)'
_computing_structure_solution     'SHELXS97 (Sheldrick, 2008)'
_computing_structure_refinement     'SHELXL97 (Sheldrick, 2008)'
_computing_molecular_graphics     'DIAMOND (Brandenburg, 1998)'
_computing_publication_material     'CrystalStructure (Rigaku, 2008)'
loop_
    _atom_site_type_symbol
    _atom_site_label
    _atom_site_fract_x
    _atom_site_fract_y
    _atom_site_fract_z
    _atom_site_U_iso_or_equiv
    _atom_site_adp_type
    _atom_site_calc_flag
    _atom_site_refinement_flags
    _atom_site_occupancy
    _atom_site_symmetry_multiplicity
    _atom_site_disorder_assembly
    _atom_site_disorder_group
    S S1 0.77960(7) 0.24006(4) 0.22711(2) 0.01907(13) Uani d . 1 1 . .
    F F1 1.19907(18) 0.38684(10) 0.09496(7) 0.0309(3) Uani d . 1 1 . .
    F F2 0.9333(2) 0.73151(9) 0.06966(8) 0.0356(3) Uani d . 1 1 . .
    F F3 0.5560(2) 0.65732(11) 0.07640(9) 0.0451(4) Uani d . 1 1 . .
    O O1 0.6212(2) 0.21803(12) 0.26843(8) 0.0274(3) Uani d . 1 1 . .
    O O2 0.9255(2) 0.32226(11) 0.24924(8) 0.0278(3) Uani d . 1 1 . .
    O O3 0.2021(2) -0.09741(11) 0.02713(8) 0.0225(3) Uani d . 1 1 . .
    O O4 0.1809(2) 0.07828(11) 0.04036(8) 0.0236(3) Uani d . 1 1 . .
    N N1 0.6674(2) 0.26344(12) 0.14388(8) 0.0179(3) Uani d . 1 1 . .
    C C1 0.9094(3) 0.12210(15) 0.21459(9) 0.0184(4) Uani d . 1 1 . .
    C C2 1.1103(3) 0.10765(16) 0.24959(10) 0.0231(4) Uani d . 1 1 . .
    H H2 1.1782 0.1613 0.2800 0.028 Uiso calc R 1 1 . .
    C C3 1.2102(3) 0.01352(17) 0.23936(11) 0.0237(4) Uani d . 1 1 . .
    H H3 1.3476 0.0024 0.2626 0.028 Uiso calc R 1 1 . .
    C C4 1.1085(3) -0.06389(15) 0.19517(11) 0.0221(4) Uani d . 1 1 . .
    H H4 1.1748 -0.1295 0.1901 0.027 Uiso calc R 1 1 . .
    C C5 0.9114(3) -0.04731(15) 0.15816(10) 0.0195(4) Uani d . 1 1 . .
    H H5 0.8469 -0.1005 0.1265 0.023 Uiso calc R 1 1 . .
    C C6 0.8059(3) 0.04668(14) 0.16672(9) 0.0156(3) Uani d . 1 1 . .
    C C7 0.5982(3) 0.06696(14) 0.12487(9) 0.0161(3) Uani d . 1 1 . .
    C C8 0.5169(3) 0.18039(14) 0.11740(11) 0.0193(4) Uani d . 1 1 . .
    H H8A 0.4635 0.1941 0.0657 0.023 Uiso calc R 1 1 . .
    H H8B 0.4000 0.1863 0.1440 0.023 Uiso calc R 1 1 . .
    C C9 0.8116(3) 0.29315(15) 0.09448(11) 0.0208(4) Uani d . 1 1 . .
    H H9A 0.7563 0.2682 0.0450 0.025 Uiso calc R 1 1 . .
    H H9B 0.9449 0.2576 0.1103 0.025 Uiso calc R 1 1 . .
    C C10 0.8449(3) 0.41109(14) 0.09298(10) 0.0182(4) Uani d . 1 1 . .
    C C11 1.0366(3) 0.45337(15) 0.09093(10) 0.0195(4) Uani d . 1 1 . .
    C C12 1.0725(3) 0.56021(16) 0.08396(10) 0.0230(4) Uani d . 1 1 . .
    H H12 1.2068 0.5864 0.0829 0.028 Uiso calc R 1 1 . .
    C C13 0.9075(3) 0.62708(15) 0.07861(10) 0.0236(4) Uani d . 1 1 . .
    C C14 0.7142(3) 0.58847(16) 0.08163(12) 0.0262(4) Uani d . 1 1 . .
    C C15 0.6818(3) 0.48208(16) 0.08880(12) 0.0252(4) Uani d . 1 1 . .
    H H15 0.5477 0.4567 0.0909 0.030 Uiso calc R 1 1 . .
    C C16 0.4816(3) -0.01466(14) 0.09595(10) 0.0186(4) Uani d . 1 1 . .
    H H16 0.5364 -0.0838 0.1045 0.022 Uiso calc R 1 1 . .
    C C17 0.2763(3) -0.00501(15) 0.05225(10) 0.0184(4) Uani d . 1 1 . .
    H H3O 0.064(4) -0.083(2) 0.0060(15) 0.043(8) Uiso d . 1 1 . .
loop_
    _atom_site_aniso_label
    _atom_site_aniso_U_11
    _atom_site_aniso_U_22
    _atom_site_aniso_U_33
    _atom_site_aniso_U_12
    _atom_site_aniso_U_13
    _atom_site_aniso_U_23
    S1 0.0204(2) 0.0161(2) 0.0201(2) -0.00048(17) 0.00145(17) -0.00322(16)
    F1 0.0183(6) 0.0291(7) 0.0454(8) 0.0025(5) 0.0058(5) 0.0017(6)
    F2 0.0519(9) 0.0149(6) 0.0427(8) -0.0093(6) 0.0157(6) 0.0012(5)
    F3 0.0326(7) 0.0217(7) 0.0823(12) 0.0090(6) 0.0130(7) 0.0066(7)
    O1 0.0321(8) 0.0254(7) 0.0268(7) 0.0035(6) 0.0113(6) 0.0000(6)
    O2 0.0283(8) 0.0197(7) 0.0324(8) -0.0045(6) -0.0040(6) -0.0075(6)
    O3 0.0186(7) 0.0180(6) 0.0294(7) -0.0040(5) -0.0005(5) -0.0066(5)
    O4 0.0183(6) 0.0183(6) 0.0315(7) -0.0028(5) -0.0034(5) 0.0009(5)
    N1 0.0173(7) 0.0143(7) 0.0214(7) -0.0022(6) 0.0010(6) -0.0003(6)
    C1 0.0204(9) 0.0176(8) 0.0167(8) -0.0008(7) 0.0020(7) -0.0003(6)
    C2 0.0211(9) 0.0265(10) 0.0193(9) -0.0010(8) -0.0037(7) -0.0014(7)
    C3 0.0166(9) 0.0307(10) 0.0227(9) 0.0035(8) -0.0002(7) 0.0041(8)
    C4 0.0218(9) 0.0185(9) 0.0264(9) 0.0049(7) 0.0053(7) 0.0044(7)
    C5 0.0194(9) 0.0162(8) 0.0231(9) -0.0016(7) 0.0039(7) 0.0005(7)
    C6 0.0157(8) 0.0141(8) 0.0173(8) -0.0017(6) 0.0033(6) 0.0014(6)
    C7 0.0158(8) 0.0162(8) 0.0165(8) -0.0013(6) 0.0034(6) 0.0012(6)
    C8 0.0141(8) 0.0139(8) 0.0283(9) -0.0026(7) -0.0016(7) -0.0003(7)
    C9 0.0232(9) 0.0146(8) 0.0257(9) -0.0012(7) 0.0074(7) -0.0007(7)
    C10 0.0193(9) 0.0158(8) 0.0191(8) -0.0016(7) 0.0020(7) 0.0007(6)
    C11 0.0175(9) 0.0219(9) 0.0188(8) 0.0007(7) 0.0019(7) -0.0014(7)
    C12 0.0231(9) 0.0262(10) 0.0195(9) -0.0088(8) 0.0035(7) -0.0021(7)
    C13 0.0352(11) 0.0140(8) 0.0218(9) -0.0066(8) 0.0056(8) -0.0008(7)
    C14 0.0244(10) 0.0178(9) 0.0365(11) 0.0035(8) 0.0056(8) 0.0022(8)
    C15 0.0179(9) 0.0194(9) 0.0387(11) -0.0026(7) 0.0059(8) 0.0009(8)
    C16 0.0185(9) 0.0151(8) 0.0220(9) -0.0002(7) 0.0030(7) -0.0009(7)
    C17 0.0172(8) 0.0185(8) 0.0194(8) -0.0038(7) 0.0028(7) -0.0011(7)
_geom_special_details
;
 All esds (except the esd in the dihedral angle between two l.s. planes)
 are estimated using the full covariance matrix.  The cell esds are taken
 into account individually in the estimation of esds in distances, angles
 and torsion angles; correlations between esds in cell parameters are only
 used when they are defined by crystal symmetry.  An approximate (isotropic)
 treatment of cell esds is used for estimating esds involving l.s. planes.
;
loop_
    _geom_bond_atom_site_label_1
    _geom_bond_atom_site_label_2
    _geom_bond_site_symmetry_2
    _geom_bond_distance
    _geom_bond_publ_flag
    S1 O1 . 1.4302(15) ?
    S1 O2 . 1.4316(14) ?
    S1 N1 . 1.6395(16) ?
    S1 C1 . 1.7562(19) ?
    F1 C11 . 1.356(2) ?
    F2 C13 . 1.346(2) ?
    F3 C14 . 1.352(2) ?
    O3 C17 . 1.323(2) ?
    O3 H3O . 0.95(3) ?
    O4 C17 . 1.229(2) ?
    N1 C8 . 1.475(2) ?
    N1 C9 . 1.484(2) ?
    C1 C2 . 1.392(3) ?
    C1 C6 . 1.407(2) ?
    C2 C3 . 1.390(3) ?
    C2 H2 . 0.9500 ?
    C3 C4 . 1.383(3) ?
    C3 H3 . 0.9500 ?
    C4 C5 . 1.386(3) ?
    C4 H4 . 0.9500 ?
    C5 C6 . 1.401(2) ?
    C5 H5 . 0.9500 ?
    C6 C7 . 1.485(2) ?
    C7 C16 . 1.347(2) ?
    C7 C8 . 1.530(2) ?
    C8 H8A . 0.9900 ?
    C8 H8B . 0.9900 ?
    C9 C10 . 1.509(2) ?
    C9 H9A . 0.9900 ?
    C9 H9B . 0.9900 ?
    C10 C11 . 1.381(3) ?
    C10 C15 . 1.395(3) ?
    C11 C12 . 1.382(3) ?
    C12 C13 . 1.371(3) ?
    C12 H12 . 0.9500 ?
    C13 C14 . 1.377(3) ?
    C14 C15 . 1.373(3) ?
    C15 H15 . 0.9500 ?
    C16 C17 . 1.468(3) ?
    C16 H16 . 0.9500 ?
loop_
    _geom_angle_atom_site_label_1
    _geom_angle_atom_site_label_2
    _geom_angle_atom_site_label_3
    _geom_angle_site_symmetry_1
    _geom_angle_site_symmetry_3
    _geom_angle
    _geom_angle_publ_flag
    O1 S1 O2 . . 120.19(9) ?
    O1 S1 N1 . . 107.19(9) ?
    O2 S1 N1 . . 108.70(9) ?
    O1 S1 C1 . . 108.97(9) ?
    O2 S1 C1 . . 109.60(9) ?
    N1 S1 C1 . . 100.32(8) ?
    C17 O3 H3O . . 104.8(17) ?
    C8 N1 C9 . . 115.93(15) ?
    C8 N1 S1 . . 111.38(12) ?
    C9 N1 S1 . . 113.89(12) ?
    C2 C1 C6 . . 122.42(17) ?
    C2 C1 S1 . . 119.82(14) ?
    C6 C1 S1 . . 117.72(14) ?
    C3 C2 C1 . . 119.01(18) ?
    C3 C2 H2 . . 120.5 ?
    C1 C2 H2 . . 120.5 ?
    C4 C3 C2 . . 119.67(17) ?
    C4 C3 H3 . . 120.2 ?
    C2 C3 H3 . . 120.2 ?
    C3 C4 C5 . . 121.01(18) ?
    C3 C4 H4 . . 119.5 ?
    C5 C4 H4 . . 119.5 ?
    C4 C5 C6 . . 121.01(17) ?
    C4 C5 H5 . . 119.5 ?
    C6 C5 H5 . . 119.5 ?
    C5 C6 C1 . . 116.76(16) ?
    C5 C6 C7 . . 121.31(16) ?
    C1 C6 C7 . . 121.89(16) ?
    C16 C7 C6 . . 119.77(16) ?
    C16 C7 C8 . . 120.87(16) ?
    C6 C7 C8 . . 119.33(15) ?
    N1 C8 C7 . . 115.47(15) ?
    N1 C8 H8A . . 108.4 ?
    C7 C8 H8A . . 108.4 ?
    N1 C8 H8B . . 108.4 ?
    C7 C8 H8B . . 108.4 ?
    H8A C8 H8B . . 107.5 ?
    N1 C9 C10 . . 111.90(15) ?
    N1 C9 H9A . . 109.2 ?
    C10 C9 H9A . . 109.2 ?
    N1 C9 H9B . . 109.2 ?
    C10 C9 H9B . . 109.2 ?
    H9A C9 H9B . . 107.9 ?
    C11 C10 C15 . . 116.92(17) ?
    C11 C10 C9 . . 121.38(17) ?
    C15 C10 C9 . . 121.57(17) ?
    F1 C11 C10 . . 118.64(17) ?
    F1 C11 C12 . . 117.72(17) ?
    C10 C11 C12 . . 123.64(18) ?
    C13 C12 C11 . . 117.60(18) ?
    C13 C12 H12 . . 121.2 ?
    C11 C12 H12 . . 121.2 ?
    F2 C13 C12 . . 119.94(19) ?
    F2 C13 C14 . . 119.38(19) ?
    C12 C13 C14 . . 120.68(18) ?
    F3 C14 C15 . . 120.48(19) ?
    F3 C14 C13 . . 118.68(18) ?
    C15 C14 C13 . . 120.83(19) ?
    C14 C15 C10 . . 120.32(18) ?
    C14 C15 H15 . . 119.8 ?
    C10 C15 H15 . . 119.8 ?
    C7 C16 C17 . . 125.05(17) ?
    C7 C16 H16 . . 117.5 ?
    C17 C16 H16 . . 117.5 ?
    O4 C17 O3 . . 122.95(17) ?
    O4 C17 C16 . . 124.81(16) ?
    O3 C17 C16 . . 112.24(16) ?
loop_
    _geom_torsion_atom_site_label_1
    _geom_torsion_atom_site_label_2
    _geom_torsion_atom_site_label_3
    _geom_torsion_atom_site_label_4
    _geom_torsion_site_symmetry_1
    _geom_torsion_site_symmetry_2
    _geom_torsion_site_symmetry_3
    _geom_torsion_site_symmetry_4
    _geom_torsion
    _geom_torsion_publ_flag
    O1 S1 N1 C8 . . . . -49.50(15) ?
    O2 S1 N1 C8 . . . . 179.16(13) ?
    C1 S1 N1 C8 . . . . 64.22(14) ?
    O1 S1 N1 C9 . . . . 177.10(12) ?
    O2 S1 N1 C9 . . . . 45.76(15) ?
    C1 S1 N1 C9 . . . . -69.18(14) ?
    O1 S1 C1 C2 . . . . -110.27(17) ?
    O2 S1 C1 C2 . . . . 23.12(19) ?
    N1 S1 C1 C2 . . . . 137.38(16) ?
    O1 S1 C1 C6 . . . . 71.95(16) ?
    O2 S1 C1 C6 . . . . -154.67(14) ?
    N1 S1 C1 C6 . . . . -40.41(16) ?
    C6 C1 C2 C3 . . . . -2.7(3) ?
    S1 C1 C2 C3 . . . . 179.63(15) ?
    C1 C2 C3 C4 . . . . -0.3(3) ?
    C2 C3 C4 C5 . . . . 3.0(3) ?
    C3 C4 C5 C6 . . . . -2.7(3) ?
    C4 C5 C6 C1 . . . . -0.3(3) ?
    C4 C5 C6 C7 . . . . 177.32(17) ?
    C2 C1 C6 C5 . . . . 3.0(3) ?
    S1 C1 C6 C5 . . . . -179.31(13) ?
    C2 C1 C6 C7 . . . . -174.62(17) ?
    S1 C1 C6 C7 . . . . 3.1(2) ?
    C5 C6 C7 C16 . . . . 21.0(3) ?
    C1 C6 C7 C16 . . . . -161.52(18) ?
    C5 C6 C7 C8 . . . . -161.05(17) ?
    C1 C6 C7 C8 . . . . 16.4(3) ?
    C9 N1 C8 C7 . . . . 79.7(2) ?
    S1 N1 C8 C7 . . . . -52.72(19) ?
    C16 C7 C8 N1 . . . . -173.12(17) ?
    C6 C7 C8 N1 . . . . 9.0(2) ?
    C8 N1 C9 C10 . . . . 138.74(16) ?
    S1 N1 C9 C10 . . . . -90.06(17) ?
    N1 C9 C10 C11 . . . . 140.18(18) ?
    N1 C9 C10 C15 . . . . -44.1(2) ?
    C15 C10 C11 F1 . . . . 179.92(17) ?
    C9 C10 C11 F1 . . . . -4.2(3) ?
    C15 C10 C11 C12 . . . . -1.0(3) ?
    C9 C10 C11 C12 . . . . 174.89(18) ?
    F1 C11 C12 C13 . . . . 178.87(16) ?
    C10 C11 C12 C13 . . . . -0.2(3) ?
    C11 C12 C13 F2 . . . . -178.12(17) ?
    C11 C12 C13 C14 . . . . 1.3(3) ?
    F2 C13 C14 F3 . . . . -0.8(3) ?
    C12 C13 C14 F3 . . . . 179.76(19) ?
    F2 C13 C14 C15 . . . . 178.26(19) ?
    C12 C13 C14 C15 . . . . -1.1(3) ?
    F3 C14 C15 C10 . . . . 178.94(19) ?
    C13 C14 C15 C10 . . . . -0.1(3) ?
    C11 C10 C15 C14 . . . . 1.2(3) ?
    C9 C10 C15 C14 . . . . -174.72(19) ?
    C6 C7 C16 C17 . . . . -178.59(16) ?
    C8 C7 C16 C17 . . . . 3.5(3) ?
    C7 C16 C17 O4 . . . . -4.6(3) ?
    C7 C16 C17 O3 . . . . 176.17(17) ?
loop_
    _geom_hbond_atom_site_label_D
    _geom_hbond_atom_site_label_H
    _geom_hbond_atom_site_label_A
    _geom_hbond_site_symmetry_A
    _geom_hbond_distance_DH
    _geom_hbond_distance_HA
    _geom_hbond_distance_DA
    _geom_hbond_angle_DHA
    O3 H3O O4 3_555 0.95(3) 1.71(3) 2.6454(19) 170(3)
    C12 H12 F3 1_655 0.95 2.50 3.448(2) 178.3
    C15 H15 F1 1_455 0.95 2.48 3.430(2) 178.7
    C5 H5 F2 1_545 0.95 2.49 3.269(2) 139.6
_iucr_refine_instructions_details
;
TITL BO2611 in P2(1)/n
CELL 0.71073   6.6085  12.6489  18.7567  90.000  99.601  90.000
ZERR    2.00   0.0012   0.0025   0.0038   0.000   0.002   0.000
LATT  1
SYMM 0.5-X, 0.5+Y, 0.5-Z
SFAC C H N O F S
UNIT 68 48 4 16 12 4
TEMP -120
SIZE .315 .210 .070
ACTA
CONF
OMIT 1 2 4
OMIT 1 1 3
L.S. 3
BOND $H
FMAP 2
PLAN 2
WGHT    0.069100    0.960000
FVAR       0.38613
S1    6    0.779603    0.240057    0.227112    11.00000    0.02038    0.01611 =
         0.02007   -0.00322    0.00145   -0.00048
F1    5    1.199071    0.386836    0.094964    11.00000    0.01826    0.02912 =
         0.04543    0.00171    0.00584    0.00250
F2    5    0.933271    0.731505    0.069660    11.00000    0.05190    0.01493 =
         0.04265    0.00119    0.01575   -0.00933
F3    5    0.555994    0.657324    0.076397    11.00000    0.03259    0.02166 =
         0.08229    0.00657    0.01298    0.00905
O1    4    0.621152    0.218032    0.268430    11.00000    0.03213    0.02544 =
         0.02675   -0.00002    0.01131    0.00348
O2    4    0.925498    0.322258    0.249243    11.00000    0.02830    0.01968 =
         0.03241   -0.00750   -0.00397   -0.00450
O3    4    0.202080   -0.097411    0.027131    11.00000    0.01857    0.01797 =
         0.02937   -0.00660   -0.00049   -0.00403
O4    4    0.180912    0.078280    0.040360    11.00000    0.01826    0.01827 =
         0.03153    0.00092   -0.00341   -0.00285
N1    3    0.667449    0.263444    0.143879    11.00000    0.01729    0.01428 =
         0.02141   -0.00033    0.00104   -0.00224
C1    1    0.909388    0.122100    0.214586    11.00000    0.02042    0.01756 =
         0.01673   -0.00028    0.00199   -0.00083
C2    1    1.110307    0.107647    0.249595    11.00000    0.02114    0.02648 =
         0.01931   -0.00142   -0.00368   -0.00097
AFIX  43
H2    2    1.178189    0.161309    0.280034    11.00000   -1.20000
AFIX   0
C3    1    1.210185    0.013522    0.239360    11.00000    0.01657    0.03074 =
         0.02272    0.00408   -0.00017    0.00352
AFIX  43
H3    2    1.347605    0.002443    0.262617    11.00000   -1.20000
AFIX   0
C4    1    1.108537   -0.063891    0.195166    11.00000    0.02177    0.01852 =
         0.02641    0.00437    0.00529    0.00494
AFIX  43
H4    2    1.174814   -0.129450    0.190086    11.00000   -1.20000
AFIX   0
C5    1    0.911398   -0.047313    0.158156    11.00000    0.01941    0.01617 =
         0.02314    0.00053    0.00392   -0.00158
AFIX  43
H5    2    0.846853   -0.100496    0.126503    11.00000   -1.20000
AFIX   0
C6    1    0.805880    0.046681    0.166718    11.00000    0.01572    0.01413 =
         0.01726    0.00143    0.00333   -0.00174
C7    1    0.598243    0.066962    0.124868    11.00000    0.01579    0.01619 =
         0.01654    0.00118    0.00337   -0.00132
C8    1    0.516897    0.180390    0.117395    11.00000    0.01410    0.01386 =
         0.02831   -0.00026   -0.00155   -0.00257
AFIX  23
H8A   2    0.463471    0.194053    0.065712    11.00000   -1.20000
H8B   2    0.400030    0.186262    0.144023    11.00000   -1.20000
AFIX   0
C9    1    0.811579    0.293150    0.094484    11.00000    0.02319    0.01456 =
         0.02570   -0.00072    0.00735   -0.00124
AFIX  23
H9A   2    0.756289    0.268239    0.045032    11.00000   -1.20000
H9B   2    0.944935    0.257579    0.110334    11.00000   -1.20000
AFIX   0
C10   1    0.844935    0.411088    0.092984    11.00000    0.01931    0.01584 =
         0.01912    0.00069    0.00200   -0.00163
C11   1    1.036623    0.453368    0.090934    11.00000    0.01748    0.02188 =
         0.01875   -0.00137    0.00193    0.00073
C12   1    1.072541    0.560208    0.083956    11.00000    0.02313    0.02618 =
         0.01954   -0.00209    0.00353   -0.00877
AFIX  43
H12   2    1.206775    0.586351    0.082904    11.00000   -1.20000
AFIX   0
C13   1    0.907503    0.627083    0.078608    11.00000    0.03516    0.01405 =
         0.02179   -0.00082    0.00557   -0.00660
C14   1    0.714220    0.588473    0.081633    11.00000    0.02439    0.01778 =
         0.03651    0.00218    0.00555    0.00347
C15   1    0.681820    0.482082    0.088795    11.00000    0.01791    0.01938 =
         0.03874    0.00091    0.00589   -0.00262
AFIX  43
H15   2    0.547671    0.456676    0.090910    11.00000   -1.20000
AFIX   0
C16   1    0.481626   -0.014661    0.095945    11.00000    0.01850    0.01505 =
         0.02200   -0.00090    0.00297   -0.00019
AFIX  43
H16   2    0.536436   -0.083810    0.104479    11.00000   -1.20000
AFIX   0
C17   1    0.276336   -0.005014    0.052247    11.00000    0.01721    0.01846 =
         0.01942   -0.00112    0.00275   -0.00381
H3O   2    0.064048   -0.083270    0.005968    11.00000    0.04320
HKLF 4
REM  BO2611 in P2(1)/n
REM R1 =  0.0485 for   3594 Fo > 4sig(Fo)  and  0.0598 for all   4123 data
REM    239 parameters refined using      0 restraints
END
WGHT      0.0464      0.6888
REM Highest difference peak  0.300,  deepest hole -0.459,  1-sigma level  0.062
Q1    1   1.0074  0.1193  0.2285  11.00000  0.05    0.30
Q2    1   0.8660  0.0962  0.1872  11.00000  0.05    0.28
;
data_New_Global_Publ_Block
_journal_date_recd_electronic     2014-04-01
_journal_date_accepted     2014-04-18
_journal_name_full     'Acta Crystallographica, Section E'
_journal_year     2014
_journal_volume     70
_journal_issue      6
_journal_page_first     o627
_journal_page_last     o627
_journal_paper_category     QO
_journal_paper_doi     10.1107/S1600536814008903
_journal_coeditor_code     ZS2294
_publ_contact_author_name     'Profesor Changjin Zhu'
_publ_contact_author_address
;
School of Chemical Engineering and Environment,
Beijing Institute of Technology,
Beijing 100081,
People's Republic of China
;
_publ_contact_author_email     zcj@bit.edu.cn
_publ_contact_author_fax     '86(10)68918506'
_publ_contact_author_phone     '86(10)68918506'
_publ_section_title
;\
2-[(<i>Z</i>)-1,1-Dioxo-2-(2,4,5-trifluorobenzyl)-3,4-dihydro-2<i>H</i>-1,2-\
benzothiazin-4-ylidene]acetic acid
;
loop_
    _publ_author_name
    _publ_author_footnote
    _publ_author_address
    'Parveen, Shagufta' .
;
School of Chemical Engineering and Environment,
Beijing Institute of Technology,
Beijing 100081,
People's Republic of China
;
    'Hussain, Saghir' .
;
School of Chemical Engineering and Environment,
Beijing Institute of Technology,
Beijing 100081,
People's Republic of China
;
    'Zhu, Shaojuan ' .
;
School of Chemical Engineering and Environment,
Beijing Institute of Technology,
Beijing 100081,
People's Republic of China
;
    'Hao, Xin' .
;
School of Chemical Engineering and Environment,
Beijing Institute of Technology,
Beijing 100081,
People's Republic of China
;
    'Zhu, Changjin' .
;
School of Chemical Engineering and Environment,
Beijing Institute of Technology,
Beijing 100081,
People's Republic of China
;
