# Supplementary material for: 2-[(Z)-1,1-Dioxo-2-(2,4,5-tri­fluoro­benz­yl)-3,4-di­hydro-2H-1,2-benzo­thia­zin-4-yl­idene]acetic acid
Source: Acta Crystallogr Sect E Struct Rep Online. 2014 May 3;70(Pt 6):o627. doi: 10.1107/S1600536814008903 (PMC4051037; doi:10.1107/S1600536814008903)
Supplement: Supplementary file 2 [file e-70-0o627-Isup2.hkl]

# 
# h,k,l, Fc-squared, Fo-squared, sigma(Fo-squared) and status flag 
# 
data_I
_shelx_title ' BO2611 in P2(1)/n' 
_shelx_refln_list_code          4 
_shelx_F_calc_maximum      251.97 
_exptl_crystal_F_000       784.00 
_reflns_d_resolution_high  0.7304 
 
loop_ 
 _symmetry_equiv_pos_as_xyz 
 'x, y, z' 
 '-x+1/2, y+1/2, -z+1/2' 
 '-x, -y, -z' 
 'x-1/2, -y-1/2, z-1/2' 
 
_cell_length_a     6.6085 
_cell_length_b    12.6489 
_cell_length_c    18.7567 
_cell_angle_alpha  90.000 
_cell_angle_beta   99.601 
_cell_angle_gamma  90.000 
 
_shelx_F_squared_multiplier     1.000 
 
loop_ 
 _refln_index_h 
 _refln_index_k 
 _refln_index_l 
 _refln_F_squared_calc 
 _refln_F_squared_meas 
 _refln_F_squared_sigma 
 _refln_observed_status 
   2   0   0     3021.76     2741.39     35.10 o 
   4   0   0        3.39        3.99      3.26 o 
   6   0   0      198.48      200.44      8.33 o 
   8   0   0      596.61      512.50     28.30 o 
   1   1   0      285.24      267.18      3.61 o 
   2   1   0       92.76      118.29      4.36 o 
   3   1   0     3775.05     4134.69     37.69 o 
   4   1   0      118.36      107.37      5.26 o 
   5   1   0       86.05       74.81      7.34 o 
   6   1   0      888.80      853.49     20.58 o 
   7   1   0      163.36      165.95     13.38 o 
   8   1   0      383.23      417.36     39.81 o 
   0   2   0      818.32      736.22      9.18 o 
   1   2   0     3163.02     3103.39     13.47 o 
   2   2   0      123.24      135.22      4.64 o 
   3   2   0        0.09        7.57      2.90 o 
   4   2   0        9.38       11.11      4.44 o 
   5   2   0      728.11      702.47     16.59 o 
   6   2   0       94.90      120.08      8.91 o 
   7   2   0        0.00        4.79      8.25 o 
   8   2   0       36.95       47.22     13.37 o 
   1   3   0      486.89      443.97      4.82 o 
   2   3   0      146.28      173.62      2.87 o 
   3   3   0     1188.38     1243.72     15.73 o 
   4   3   0      484.70      414.52     17.39 o 
   5   3   0       14.86       24.73      7.76 o 
   6   3   0      439.50      457.99     18.26 o 
   7   3   0        1.48       14.36      8.38 o 
   8   3   0      246.87      259.02     22.65 o 
   0   4   0     1790.99     1590.21     20.93 o 
   1   4   0       32.38       72.08      4.10 o 
   2   4   0     1050.24      968.31      9.16 o 
   3   4   0      454.33      462.50     10.34 o 
   4   4   0      932.66      958.79     16.67 o 
   5   4   0        0.04       10.13      4.72 o 
   6   4   0        7.67        9.22      8.67 o 
   7   4   0        0.28        6.61      4.77 o 
   8   4   0       10.08       12.79      8.80 o 
   1   5   0     3795.64     3818.85     21.07 o 
   2   5   0     1477.71     1541.24     13.97 o 
   3   5   0      116.87      141.99      5.86 o 
   4   5   0     2276.61     2213.03     27.23 o 
   5   5   0       18.28       24.92      6.50 o 
   6   5   0       96.99       94.34      9.10 o 
   7   5   0        2.06        7.33      6.54 o 
   8   5   0      219.34      240.44     19.81 o 
   0   6   0     8707.93     8968.70     63.59 o 
   1   6   0      711.01      765.59      8.12 o 
   2   6   0     4855.60     4922.90     31.22 o 
   3   6   0       56.59       46.33      8.91 o 
   4   6   0      204.37      168.27     12.37 o 
   5   6   0        0.35        1.35      6.56 o 
   6   6   0       21.00       32.34      6.01 o 
   7   6   0       44.66       44.21      8.89 o 
   8   6   0       26.02       26.02     16.16 o 
   1   7   0      865.41      852.27     16.27 o 
   2   7   0      406.01      405.66      9.33 o 
   3   7   0      505.10      520.10     10.31 o 
   4   7   0      465.36      435.00     22.33 o 
   5   7   0      650.84      721.13     35.15 o 
   6   7   0      463.59      443.61     17.48 o 
   7   7   0       24.42       29.97      7.80 o 
   8   7   0       40.50       39.27     11.25 o 
   0   8   0      724.58      646.70     56.98 o 
   1   8   0      690.32      652.82     11.70 o 
   2   8   0     2531.99     2508.72     33.60 o 
   3   8   0      227.73      245.72      7.66 o 
   4   8   0      471.52      469.02     19.16 o 
   5   8   0      156.76      170.62     11.72 o 
   6   8   0        9.32       12.08      6.85 o 
   7   8   0      303.39      307.92     17.21 o 
   1   9   0      105.63      120.65      8.72 o 
   2   9   0      432.15      471.15     16.14 o 
   3   9   0        4.03       43.83      6.89 o 
   4   9   0        2.07        4.24      4.11 o 
   5   9   0       10.74       18.26      7.01 o 
   6   9   0        0.26       11.66      6.77 o 
   7   9   0       14.21       20.72      7.62 o 
   0  10   0       63.24       57.52     10.26 o 
   1  10   0      761.61      757.89     26.02 o 
   2  10   0      353.19      354.55     14.47 o 
   3  10   0       57.68       56.67      6.05 o 
   4  10   0        0.88        6.50      4.76 o 
   5  10   0      145.82      161.11     14.19 o 
   6  10   0      323.44      357.02     81.02 o 
   7  10   0        0.01        9.74      7.19 o 
   1  11   0       16.88       24.61      4.61 o 
   2  11   0      403.26      438.30     11.34 o 
   3  11   0        0.01       15.95      5.62 o 
   4  11   0        0.85        7.32      4.27 o 
   5  11   0       98.56       91.18     11.69 o 
   6  11   0      225.34      218.64     39.91 o 
   0  12   0      743.90      733.36     44.73 o 
   1  12   0      396.37      359.13     14.42 o 
   2  12   0      478.28      478.58     18.16 o 
   3  12   0      209.29      210.53     12.82 o 
   4  12   0      368.13      374.29     14.79 o 
   5  12   0       18.46       25.42     10.77 o 
   6  12   0       12.19       17.49      9.99 o 
   1  13   0       13.06       21.52      6.33 o 
   2  13   0       43.45       49.94      7.52 o 
   3  13   0       89.96       76.01      9.18 o 
   4  13   0       16.77       23.97      6.00 o 
   5  13   0      632.38      676.73     32.21 o 
   0  14   0      143.66      115.75     23.97 o 
   1  14   0       17.20       20.83      5.15 o 
   2  14   0       34.62       28.46      4.51 o 
   3  14   0       50.71       49.56     10.56 o 
   4  14   0      128.96       98.97     23.87 o 
   5  14   0      512.86      521.01     49.20 o 
   1  15   0       42.19       46.14      7.91 o 
   2  15   0       21.42       22.26      7.25 o 
   3  15   0      261.31      211.72     36.47 o 
   4  15   0       69.44       48.91     17.09 o 
   0  16   0      177.15      187.87     21.40 o 
   1  16   0      532.34      528.38     22.83 o 
   2  16   0        5.89       10.43      4.02 o 
   3  16   0      405.15      330.43     47.42 o 
   1  17   0       56.80       40.91     13.75 o 
  -7   0   1      178.24      184.52     20.59 o 
  -5   0   1      103.94      105.66     11.26 o 
  -3   0   1     9456.87     9809.43    299.08 o 
  -1   0   1     3869.95     2675.39     23.74 o 
   1   0   1    27386.56    21218.36    140.38 o 
   3   0   1     1017.66      992.68     17.33 o 
   5   0   1      407.49      390.48     11.00 o 
   7   0   1      375.31      398.88     28.84 o 
  -8   1   1       31.13       26.32      8.65 o 
  -7   1   1      769.01      791.10     38.60 o 
  -6   1   1      379.70      342.79     12.11 o 
  -5   1   1      137.95      139.59     12.06 o 
  -4   1   1       84.16       65.11      4.08 o 
  -3   1   1     2866.53     2660.65     15.80 o 
  -2   1   1       60.85       55.77      2.21 o 
  -1   1   1      242.14      216.34      2.57 o 
   1   1   1       19.41       21.03      1.43 o 
   2   1   1      536.07      544.09      5.75 o 
   3   1   1      234.58      221.66      4.94 o 
   4   1   1        2.92        7.28      2.08 o 
   5   1   1     1825.98     1737.01     20.98 o 
   6   1   1      425.07      394.78     10.77 o 
   7   1   1      945.79      888.72     25.20 o 
   8   1   1       89.04       86.07     12.73 o 
  -8   2   1        6.12       13.69      9.84 o 
  -7   2   1       21.02       35.81     11.94 o 
  -6   2   1       55.90       53.50      6.13 o 
  -5   2   1      424.81      400.86     14.54 o 
  -4   2   1      363.51      380.24      8.29 o 
  -3   2   1       58.12       40.56      1.88 o 
  -2   2   1       50.08       42.80      2.11 o 
  -1   2   1    16473.01    16367.07     80.65 o 
   0   2   1     1793.60     1687.79      6.93 o 
   1   2   1    11379.60    11007.96     50.11 o 
   2   2   1      532.05      541.63      6.63 o 
   3   2   1       11.94       27.95      3.24 o 
   4   2   1      102.20      110.03      6.37 o 
   5   2   1      618.89      585.39     15.23 o 
   6   2   1      175.58      172.73      8.51 o 
   7   2   1       28.91       57.31     18.18 o 
   8   2   1      136.78      172.66     17.38 o 
  -8   3   1       90.51       88.72     12.87 o 
  -7   3   1       89.78       97.35      8.64 o 
  -6   3   1       43.32       53.76      7.89 o 
  -5   3   1        6.64       12.44      6.49 o 
  -4   3   1      249.81      263.39     10.90 o 
  -3   3   1      605.56      548.23     11.40 o 
  -2   3   1     1774.14     1761.10      9.42 o 
  -1   3   1       41.77       60.26      3.30 o 
   0   3   1     5712.89     5484.44     19.11 o 
   1   3   1     2180.16     2149.50     11.58 o 
   2   3   1      800.79      831.89      4.90 o 
   3   3   1     1837.26     1953.83     19.07 o 
   4   3   1      292.72      266.96     15.77 o 
   5   3   1       10.08       20.98      5.25 o 
   6   3   1       85.67       69.87     10.38 o 
   7   3   1      868.43      892.06     30.02 o 
   8   3   1       11.91       13.13      8.92 o 
  -8   4   1       29.74       28.12     10.39 o 
  -7   4   1        3.27        7.46      5.59 o 
  -6   4   1      120.10      117.13      9.99 o 
  -5   4   1      290.34      300.07     11.06 o 
  -4   4   1       19.16       30.98      4.87 o 
  -3   4   1     6277.25     6747.03     48.01 o 
  -2   4   1     1555.67     1720.15     11.08 o 
  -1   4   1     5667.20     5542.48     24.86 o 
   0   4   1      635.99      523.63      9.08 o 
   1   4   1     4195.81     3843.55     15.92 o 
   2   4   1       23.44       21.28      2.55 o 
   3   4   1      253.96      275.80     10.61 o 
   4   4   1        8.06       10.24      5.58 o 
   5   4   1      868.79      878.95     22.06 o 
   6   4   1      235.71      238.55     12.45 o 
   7   4   1        4.41        8.09      5.43 o 
   8   4   1      229.04      239.26     16.62 o 
  -8   5   1       78.99       95.87     13.07 o 
  -7   5   1       56.45       71.51     12.16 o 
  -6   5   1       11.82       13.16      7.28 o 
  -5   5   1     2479.68     2519.71     69.31 o 
  -4   5   1      728.14      708.11     17.40 o 
  -3   5   1        0.09        6.06      1.70 o 
  -2   5   1      108.03      104.30      4.38 o 
  -1   5   1      155.82      213.49      5.01 o 
   0   5   1       66.16       60.76      2.80 o 
   1   5   1     6933.17     7258.28     36.54 o 
   2   5   1        1.49       12.47      2.24 o 
   3   5   1       31.05       44.55      4.38 o 
   4   5   1      110.75      114.21     12.01 o 
   5   5   1     2663.06     2619.90     38.72 o 
   6   5   1       92.39       90.84     11.87 o 
   7   5   1       61.61       50.03      9.12 o 
   8   5   1      179.99      194.29     16.68 o 
  -8   6   1      132.90      129.57     18.19 o 
  -7   6   1       35.83       30.89      7.63 o 
  -6   6   1       18.82       15.05      5.93 o 
  -5   6   1      344.36      298.02     13.05 o 
  -4   6   1      685.79      692.67     16.99 o 
  -3   6   1      853.48      804.23     12.61 o 
  -2   6   1     2412.60     2657.08     19.70 o 
  -1   6   1      655.87      701.31      7.64 o 
   0   6   1        2.24        8.53      2.05 o 
   1   6   1    13420.59    14047.49     72.53 o 
   2   6   1      523.17      546.78      8.39 o 
   3   6   1     2738.01     2719.41     35.24 o 
   4   6   1       38.45       31.86      8.43 o 
   5   6   1      678.57      723.48     31.39 o 
   6   6   1       62.86       59.66     16.97 o 
   7   6   1      147.95      132.71     11.80 o 
   8   6   1      138.33      112.90     31.83 o 
  -8   7   1        0.52        9.73      7.65 o 
  -7   7   1      117.57      125.24     14.77 o 
  -6   7   1      228.26      228.25     14.42 o 
  -5   7   1       34.87       30.88      7.82 o 
  -4   7   1       11.21       10.47      3.37 o 
  -3   7   1      245.53      219.17     11.46 o 
  -2   7   1      477.44      494.89     10.07 o 
  -1   7   1       92.34       98.18      6.01 o 
   0   7   1        5.45        2.58      1.80 o 
   1   7   1      138.20      182.58     10.12 o 
   2   7   1      746.52      788.92     12.89 o 
   3   7   1      327.03      269.21     12.24 o 
   4   7   1      698.97      747.58     19.19 o 
   5   7   1       41.58       47.36      8.76 o 
   6   7   1      198.60      185.47     23.42 o 
   7   7   1       27.78       22.26      6.46 o 
   8   7   1       84.78       75.71     15.48 o 
  -7   8   1        6.78        6.30      5.73 o 
  -6   8   1       61.72       57.22      8.10 o 
  -5   8   1      223.79      216.59     20.99 o 
  -4   8   1      336.93      321.24     12.88 o 
  -3   8   1      328.44      292.09     13.40 o 
  -2   8   1      270.76      304.08     11.78 o 
  -1   8   1      110.92      112.85      6.45 o 
   0   8   1      688.73      709.75     17.05 o 
   1   8   1      178.14      161.35      9.49 o 
   2   8   1        0.70       14.30      3.76 o 
   3   8   1        4.87        8.88      2.42 o 
   4   8   1      585.22      523.28     38.94 o 
   5   8   1       53.36       37.04     10.55 o 
   6   8   1      463.36      509.18     22.92 o 
   7   8   1       62.63       54.28     10.95 o 
  -7   9   1       59.16       50.09     10.59 o 
  -6   9   1      194.56      224.73     12.15 o 
  -5   9   1       48.56       46.33      7.84 o 
  -4   9   1      726.78      741.22     23.31 o 
  -3   9   1      415.32      384.23     11.64 o 
  -2   9   1      133.81      141.41      9.10 o 
  -1   9   1       77.24       81.99      7.72 o 
   0   9   1      350.12      356.96     30.04 o 
   1   9   1       21.52       19.95      3.94 o 
   2   9   1       59.02       64.17      7.50 o 
   3   9   1      737.58      743.76     15.04 o 
   4   9   1       11.68        9.97      2.43 o 
   5   9   1      367.14      363.06     21.93 o 
   6   9   1        0.52       13.91      5.81 o 
   7   9   1      211.21      222.00     30.18 o 
  -7  10   1        0.19       16.78      9.52 o 
  -6  10   1      100.60       96.58     10.02 o 
  -5  10   1      237.29      253.97     22.05 o 
  -4  10   1      106.81       98.61     13.29 o 
  -3  10   1     1030.17     1078.01     20.53 o 
  -2  10   1     1154.95     1215.52     21.27 o 
  -1  10   1      907.52      998.98     20.93 o 
   0  10   1      596.10      637.81     18.07 o 
   1  10   1     1430.13     1524.17     22.21 o 
   2  10   1     1756.44     1725.91     23.98 o 
   3  10   1        4.51       19.09      6.50 o 
   4  10   1       33.33       28.33      5.39 o 
   5  10   1       34.43       40.08      7.65 o 
   6  10   1      804.40      869.20     23.03 o 
   7  10   1       31.28       39.04     10.80 o 
  -6  11   1      305.34      273.80     44.74 o 
  -5  11   1      124.77      127.96     17.88 o 
  -4  11   1        4.37        5.69      4.60 o 
  -3  11   1        4.33        7.86      3.35 o 
  -2  11   1     1098.05     1030.03     20.67 o 
  -1  11   1      197.00      169.00      9.07 o 
   0  11   1     1009.29     1087.86     20.57 o 
   1  11   1       13.55       30.15      4.74 o 
   2  11   1       24.96       23.15      5.10 o 
   3  11   1       13.51       21.14      5.94 o 
   4  11   1      225.33      201.33     12.74 o 
   5  11   1      169.54      141.04     28.37 o 
   6  11   1      147.29      143.03     16.17 o 
  -6  12   1       54.93       18.38     12.74 o 
  -5  12   1      110.36      113.71     22.87 o 
  -4  12   1      205.92      197.73     12.73 o 
  -3  12   1       52.10       54.68      6.35 o 
  -2  12   1      151.74      183.45     14.35 o 
  -1  12   1      837.85      801.89     25.72 o 
   0  12   1      668.84      633.00     27.26 o 
   1  12   1      105.14       95.08     12.07 o 
   2  12   1       55.50       45.61      5.87 o 
   3  12   1      209.39      218.02     11.53 o 
   4  12   1       21.90       23.82      6.28 o 
   5  12   1       39.47       39.65      7.12 o 
   6  12   1        3.81       24.09     10.99 o 
  -5  13   1       67.34       82.96     30.72 o 
  -4  13   1      132.70      145.80     25.82 o 
  -3  13   1      118.50      104.77      6.74 o 
  -2  13   1       79.63       99.16      8.55 o 
  -1  13   1      619.55      608.80     21.33 o 
   0  13   1        4.68       24.83      5.06 o 
   1  13   1      146.98      167.49     12.56 o 
   2  13   1      315.09      335.99     15.67 o 
   3  13   1       45.78       49.06      5.98 o 
   4  13   1       15.76        5.77      5.37 o 
   5  13   1       69.90       89.95     14.84 o 
  -5  14   1       80.10       80.29     25.89 o 
  -4  14   1       98.82      141.68     35.75 o 
  -3  14   1       27.87       22.55     10.44 o 
  -2  14   1      175.97      205.80     19.83 o 
  -1  14   1      132.47      128.23     14.60 o 
   0  14   1      142.62      133.40     11.92 o 
   1  14   1      173.67      170.73     18.34 o 
   2  14   1       93.24       98.17      9.94 o 
   3  14   1       78.56       93.39      9.98 o 
   4  14   1      178.81      198.84     44.87 o 
   5  14   1      122.58      104.89     22.07 o 
  -4  15   1      243.25      156.08     60.43 o 
  -3  15   1       85.55       71.63     15.14 o 
  -2  15   1      158.15      132.83     11.43 o 
  -1  15   1        0.27        9.75      5.30 o 
   0  15   1      124.83      109.25     17.17 o 
   1  15   1       14.26       22.79      5.35 o 
   2  15   1       39.25       34.62      7.90 o 
   3  15   1       44.89       35.72     11.64 o 
   4  15   1      120.41       97.05     40.85 o 
  -3  16   1       36.86       24.91     10.10 o 
  -2  16   1       19.90       10.62      4.67 o 
  -1  16   1        2.07        9.30      5.03 o 
   0  16   1      145.58      121.18     19.23 o 
   1  16   1       14.60       14.37      8.25 o 
   2  16   1      485.89      418.33     55.47 o 
   3  16   1        0.81       12.41      8.81 o 
  -1  17   1        0.60       12.43      8.82 o 
   0  17   1       21.87       32.05     11.87 o 
   1  17   1        5.28       -0.94     12.34 o 
  -8   0   2       71.61       72.91     15.02 o 
  -6   0   2     1791.67     1729.55     41.60 o 
  -4   0   2      209.42      280.35     11.35 o 
  -2   0   2     1592.75     1345.42     11.59 o 
   2   0   2      137.27      173.93      4.81 o 
   4   0   2     1230.67     1301.61     26.32 o 
   6   0   2      163.69      131.59      6.59 o 
   8   0   2      446.75      475.75     31.39 o 
  -8   1   2      160.28      166.75     40.55 o 
  -7   1   2      134.45      123.86     12.16 o 
  -6   1   2        4.46        6.57      3.08 o 
  -5   1   2        0.32        4.62      2.05 o 
  -4   1   2      146.11      112.69      5.36 o 
  -3   1   2      400.26      440.86      7.31 o 
  -2   1   2     5135.71     5033.58     29.18 o 
  -1   1   2      221.70      194.18      5.54 o 
   1   1   2     5017.47     4960.06     17.33 o 
   2   1   2     1807.55     1739.30      8.45 o 
   3   1   2      312.59      337.79      6.05 o 
   4   1   2       88.37       91.46      4.37 o 
   5   1   2      399.20      367.97      8.78 o 
   6   1   2     2106.37     2035.32     21.26 o 
   7   1   2        0.25       15.24     10.62 o 
   8   1   2      283.06      356.87     18.72 o 
  -8   2   2       97.12      100.03     12.37 o 
  -7   2   2       22.26       36.07     10.72 o 
  -6   2   2       33.12       32.41      5.60 o 
  -5   2   2       16.86       15.16      2.21 o 
  -4   2   2      445.77      481.13      8.60 o 
  -3   2   2      550.62      547.24      7.38 o 
  -2   2   2      253.66      222.00      3.09 o 
  -1   2   2      947.47      900.44     14.15 o 
   0   2   2     8737.46     8585.07     47.09 o 
   1   2   2     4405.86     4106.99     19.73 o 
   2   2   2     6915.59     6546.54     33.81 o 
   3   2   2        0.35        2.86      2.94 o 
   4   2   2      270.98      274.47     10.08 o 
   5   2   2     1071.90     1066.45     20.73 o 
   6   2   2       90.01      116.38     10.76 o 
   7   2   2        4.30       12.44      8.30 o 
   8   2   2      118.46      101.20     19.65 o 
  -8   3   2      390.07      400.92     18.81 o 
  -7   3   2      132.49      130.72     13.88 o 
  -6   3   2     1023.99     1006.52     24.48 o 
  -5   3   2       20.66       26.67      8.01 o 
  -4   3   2      198.10      217.47     10.56 o 
  -3   3   2     2616.08     2606.08     16.24 o 
  -2   3   2       52.01       34.59      2.49 o 
  -1   3   2     2211.86     2272.91     17.95 o 
   0   3   2      192.89      145.36      3.56 o 
   1   3   2      497.99      507.37      4.79 o 
   2   3   2       28.31       39.49      2.60 o 
   3   3   2      904.81      907.34     12.30 o 
   4   3   2       28.90       54.42      7.59 o 
   5   3   2       39.20       48.60      7.57 o 
   6   3   2      239.43      263.62     24.00 o 
   7   3   2       23.12       23.19      8.35 o 
   8   3   2      174.79      130.50     36.76 o 
  -8   4   2      279.03      313.00     25.54 o 
  -7   4   2       28.81       34.57      7.79 o 
  -6   4   2     1009.39      968.42     22.32 o 
  -5   4   2      401.91      372.95     18.67 o 
  -4   4   2      353.05      343.07     13.83 o 
  -3   4   2      287.88      325.18     11.27 o 
  -2   4   2     2499.24     2662.04     15.67 o 
  -1   4   2        6.86       26.92      3.87 o 
   0   4   2     4316.92     4176.52     17.40 o 
   1   4   2        4.87        7.59      1.61 o 
   2   4   2     7958.75     7670.65     73.45 o 
   3   4   2     2453.55     2586.08     28.36 o 
   4   4   2      648.23      628.68     14.77 o 
   5   4   2      402.88      384.90     23.63 o 
   6   4   2      550.69      528.20     18.41 o 
   7   4   2       44.39       53.51     11.28 o 
   8   4   2       32.31       50.79     14.52 o 
  -8   5   2        9.90       15.58      8.52 o 
  -7   5   2      307.77      276.36     16.94 o 
  -6   5   2      150.22      160.81     16.98 o 
  -5   5   2     1815.16     1821.05     29.27 o 
  -4   5   2      433.30      423.20     18.91 o 
  -3   5   2      311.47      309.40      7.92 o 
  -2   5   2     1196.08     1154.34     10.73 o 
  -1   5   2     2855.58     2990.10     18.74 o 
   0   5   2     1027.97     1059.45      7.39 o 
   1   5   2       27.39       28.63      2.27 o 
   2   5   2      388.40      460.60      8.63 o 
   3   5   2       28.58       44.52      3.83 o 
   4   5   2      271.91      294.22     17.29 o 
   5   5   2     2610.68     2572.09     49.52 o 
   6   5   2     1047.06     1022.90     22.06 o 
   7   5   2       52.90       75.95     11.65 o 
   8   5   2      153.10      166.99     15.05 o 
  -8   6   2      401.35      470.40     20.97 o 
  -7   6   2        8.28       11.78      6.41 o 
  -6   6   2      109.13      142.70     19.50 o 
  -5   6   2     1275.49     1234.20     23.12 o 
  -4   6   2      799.20      821.64     11.86 o 
  -3   6   2       72.65       78.94      4.05 o 
  -2   6   2      155.45      163.26      5.99 o 
  -1   6   2     1844.77     2023.22     17.03 o 
   0   6   2       10.75       23.19      3.37 o 
   1   6   2     2007.23     1890.35     15.62 o 
   2   6   2        0.91        4.78      2.18 o 
   3   6   2     1283.23     1314.32     16.58 o 
   4   6   2       16.69       20.78      7.87 o 
   5   6   2      317.75      283.73     18.25 o 
   6   6   2      104.64      106.55     13.35 o 
   7   6   2       51.77       40.75      7.66 o 
   8   6   2       54.84       57.20     12.82 o 
  -8   7   2      140.08      200.62     64.46 o 
  -7   7   2       48.32       37.17      6.73 o 
  -6   7   2      270.86      303.97     24.23 o 
  -5   7   2      305.89      276.15     14.59 o 
  -4   7   2       17.13       18.54      2.65 o 
  -3   7   2     1027.92     1047.18     16.36 o 
  -2   7   2      212.39      181.28      7.65 o 
  -1   7   2       16.19       14.05      3.04 o 
   0   7   2       89.47       61.90      4.54 o 
   1   7   2      154.07      148.99      7.50 o 
   2   7   2      259.94      273.26     17.26 o 
   3   7   2        5.42       16.02      3.10 o 
   4   7   2      222.65      241.79     14.54 o 
   5   7   2      639.86      618.33     16.81 o 
   6   7   2       56.79       54.07      8.62 o 
   7   7   2       10.52       15.98      7.27 o 
   8   7   2      148.90      127.91     20.32 o 
  -7   8   2        8.21       14.07      6.68 o 
  -6   8   2        5.03        5.21      5.91 o 
  -5   8   2      603.16      535.60     17.86 o 
  -4   8   2     2278.19     2282.53     28.41 o 
  -3   8   2      413.95      406.95     13.90 o 
  -2   8   2      167.96      165.01      8.92 o 
  -1   8   2        1.91        6.48      2.45 o 
   0   8   2      220.25      206.84      7.81 o 
   1   8   2     1223.18     1306.38     21.04 o 
   2   8   2     1748.39     1725.50     26.63 o 
   3   8   2     1045.31     1009.51     15.92 o 
   4   8   2      494.24      377.03     15.71 o 
   5   8   2      127.71       86.17     10.92 o 
   6   8   2        0.32       12.48      6.80 o 
   7   8   2        0.04        6.37      6.61 o 
  -7   9   2      459.48      474.12     26.50 o 
  -6   9   2      190.95      194.48     12.56 o 
  -5   9   2        6.32        8.00      5.66 o 
  -4   9   2      490.98      533.86     27.46 o 
  -3   9   2      366.05      343.14     13.25 o 
  -2   9   2     1895.50     1814.61     35.54 o 
  -1   9   2        5.09       14.32      4.23 o 
   0   9   2       78.80       75.30      9.07 o 
   1   9   2     1773.47     1828.62     20.73 o 
   2   9   2      121.65      139.08     12.67 o 
   3   9   2      166.73      156.47     11.22 o 
   4   9   2       74.39       63.70     12.92 o 
   5   9   2      117.69      140.92     22.23 o 
   6   9   2      126.02      122.01     15.92 o 
   7   9   2       53.06       50.67      7.49 o 
  -7  10   2       31.11       28.93      8.83 o 
  -6  10   2       71.81       77.57     11.44 o 
  -5  10   2       84.89       99.13     12.05 o 
  -4  10   2       11.03       14.33      4.04 o 
  -3  10   2        7.23       13.15      3.73 o 
  -2  10   2     2556.29     2683.57     38.92 o 
  -1  10   2      815.68      850.83     21.39 o 
   0  10   2      831.52      863.88     19.64 o 
   1  10   2     1999.28     2008.87     27.30 o 
   2  10   2     1425.06     1342.92     20.67 o 
   3  10   2       26.81       35.50      5.21 o 
   4  10   2     1168.59     1243.02     43.24 o 
   5  10   2       20.09       38.90     11.97 o 
   6  10   2        3.14        5.07      5.70 o 
   7  10   2       21.48       15.94      5.47 o 
  -6  11   2        5.02       22.09     14.55 o 
  -5  11   2       98.17      101.22     23.06 o 
  -4  11   2      419.90      437.63     30.75 o 
  -3  11   2      552.16      531.59     11.46 o 
  -2  11   2      182.80      167.43     13.60 o 
  -1  11   2     1697.14     1612.44     37.48 o 
   0  11   2       57.20       55.88      6.81 o 
   1  11   2        8.95       16.18      4.53 o 
   2  11   2      168.50      114.03     17.35 o 
   3  11   2        1.08        5.78      4.33 o 
   4  11   2      178.58      207.17     18.40 o 
   5  11   2       14.47       16.16      6.83 o 
   6  11   2       30.43       36.87      8.33 o 
  -6  12   2       38.09       41.32     14.29 o 
  -5  12   2       28.11       30.81      9.08 o 
  -4  12   2      119.89      138.62     14.42 o 
  -3  12   2        6.83        5.77      4.17 o 
  -2  12   2      502.39      524.76     18.67 o 
  -1  12   2      869.35      956.52     20.27 o 
   0  12   2       31.73       28.85      5.11 o 
   1  12   2     1287.50     1308.46     18.22 o 
   2  12   2      120.42       84.36      9.38 o 
   3  12   2      545.70      519.51     16.34 o 
   4  12   2      156.72      167.95     18.55 o 
   5  12   2      296.10      332.79     17.46 o 
   6  12   2        9.52       14.93      9.95 o 
  -5  13   2       51.97       35.82     12.77 o 
  -4  13   2       64.21       91.41     20.62 o 
  -3  13   2       42.82       60.30      8.60 o 
  -2  13   2        0.70       12.09      3.35 o 
  -1  13   2      775.07      791.10     20.94 o 
   0  13   2       43.33       36.12      5.46 o 
   1  13   2      275.05      282.88     17.12 o 
   2  13   2        4.96        4.40      3.72 o 
   3  13   2       59.90       42.69      9.87 o 
   4  13   2       41.27       48.97     10.44 o 
   5  13   2      100.77      109.15     16.81 o 
  -5  14   2      125.17       82.37     26.53 o 
  -4  14   2      176.83      161.43     35.14 o 
  -3  14   2       86.66       96.34     13.51 o 
  -2  14   2       16.61       26.23      6.30 o 
  -1  14   2       54.27       52.62      7.28 o 
   0  14   2      430.67      413.40     23.68 o 
   1  14   2      124.52      164.30     16.08 o 
   2  14   2      114.80       95.02     14.44 o 
   3  14   2      146.76      108.24     18.45 o 
   4  14   2        0.13       12.30      8.89 o 
   5  14   2       43.78       33.56     10.48 o 
  -4  15   2      434.76      253.06     98.53 o 
  -3  15   2      178.30      191.29     35.11 o 
  -2  15   2       73.55       49.73     16.03 o 
  -1  15   2        3.22       20.42      8.01 o 
   0  15   2      202.08      198.49     19.23 o 
   1  15   2        9.06       10.84      4.26 o 
   2  15   2      319.62      280.32     21.34 o 
   3  15   2       58.16       66.43     16.90 o 
   4  15   2      242.17      271.34     38.67 o 
  -3  16   2       50.14       48.57     14.09 o 
  -2  16   2       94.97      114.76     14.21 o 
  -1  16   2       45.04       37.55      7.76 o 
   0  16   2      280.74      225.80     33.23 o 
   1  16   2        0.33        7.38     10.20 o 
   3  16   2      821.22      744.71     66.60 o 
  -1  17   2      591.76      666.39     34.96 o 
   0  17   2       25.87       18.00      7.84 o 
   1  17   2        0.08       -0.34      7.58 o 
  -9   0   3      105.35       78.34     19.59 o 
  -7   0   3      161.39      133.81     18.11 o 
  -5   0   3      978.72      911.31     16.78 o 
  -3   0   3     1889.93     1691.26     15.54 o 
  -1   0   3        1.67        4.08      1.74 o 
   1   0   3      336.23      312.92     10.30 o 
   3   0   3     3097.71     3043.45     71.40 o 
   5   0   3      145.14      126.58     14.57 o 
   7   0   3      286.50      307.66     24.55 o 
  -9   1   3      120.31      128.29     15.06 o 
  -8   1   3        2.46       25.01     10.34 o 
  -7   1   3      207.38      228.31     14.83 o 
  -6   1   3      174.38      159.39      7.20 o 
  -5   1   3       20.52       22.78      2.81 o 
  -4   1   3      124.49      131.98      6.20 o 
  -3   1   3      332.78      348.40      6.14 o 
  -2   1   3     8107.36     8127.43     44.36 o 
  -1   1   3     9396.07     9289.00     30.06 o 
   0   1   3      950.09      908.59      5.04 o 
   2   1   3        0.88        4.02      1.92 o 
   3   1   3      124.97      110.03      4.06 o 
   4   1   3      419.41      404.32      8.79 o 
   5   1   3       60.37       56.57      4.63 o 
   6   1   3     1429.15     1253.35     19.07 o 
   7   1   3      495.94      505.06     55.84 o 
   8   1   3       96.55      107.70     15.17 o 
  -8   2   3        7.21       18.77      8.70 o 
  -7   2   3      334.70      356.07     24.58 o 
  -6   2   3      300.60      297.58     12.45 o 
  -5   2   3      351.56      364.92     15.09 o 
  -4   2   3      143.17      157.08     10.75 o 
  -3   2   3     1171.42     1158.38      9.20 o 
  -2   2   3     2768.59     2661.89     14.58 o 
  -1   2   3     4686.36     4666.49     25.21 o 
   0   2   3        6.25        7.95      1.57 o 
   1   2   3      461.29      428.69      6.65 o 
   2   2   3     5505.92     5629.28     37.22 o 
   3   2   3      696.60      623.33      6.37 o 
   4   2   3       35.29       31.56      2.40 o 
   5   2   3       16.14       18.46      6.52 o 
   6   2   3      262.21      274.62     12.67 o 
   7   2   3      545.23      577.00     22.83 o 
   8   2   3        2.93       10.75     10.16 o 
  -8   3   3       24.34       17.39      9.35 o 
  -7   3   3       33.98       42.13      8.06 o 
  -6   3   3      400.65      449.86     12.99 o 
  -5   3   3     4095.61     4107.96     38.89 o 
  -4   3   3      996.37      967.53     13.19 o 
  -3   3   3     1434.74     1460.15     10.78 o 
  -2   3   3       98.12       97.18      3.36 o 
  -1   3   3     1358.95     1133.77      5.91 o 
   0   3   3      166.89      181.95      3.58 o 
   1   3   3        2.56        4.75      1.52 o 
   2   3   3      177.20      223.59      8.51 o 
   3   3   3      100.63      124.22      5.63 o 
   4   3   3       54.35       50.89      7.69 o 
   5   3   3     1386.91     1389.22     30.33 o 
   6   3   3      245.84      232.09     12.00 o 
   7   3   3      223.99      271.00     20.66 o 
   8   3   3        6.78       15.72      8.32 o 
  -8   4   3       15.13       30.16     10.18 o 
  -7   4   3       13.84       17.63      7.61 o 
  -6   4   3      113.04      111.18      8.00 o 
  -5   4   3       17.88       26.82      7.05 o 
  -4   4   3       46.89       44.74      3.40 o 
  -3   4   3      373.74      430.94      5.95 o 
  -2   4   3     2947.55     2891.37     18.22 o 
  -1   4   3       92.59       68.74      3.51 o 
   0   4   3     1266.93     1193.34      7.96 o 
   1   4   3       41.82       27.74      2.40 o 
   2   4   3     3819.17     3926.62     33.47 o 
   3   4   3       98.93       68.05      3.94 o 
   4   4   3      535.56      519.64     29.57 o 
   5   4   3     1147.14     1179.44     22.79 o 
   6   4   3        1.73        3.89      8.85 o 
   8   4   3       47.16       57.35     13.54 o 
  -8   5   3        0.51       17.69     10.28 o 
  -7   5   3      392.65      405.75     21.28 o 
  -6   5   3        4.38       20.98      6.31 o 
  -5   5   3       76.71       98.10     11.38 o 
  -4   5   3      729.20      676.57     14.91 o 
  -3   5   3     1003.24      984.54      9.51 o 
  -2   5   3      366.35      450.64     10.61 o 
  -1   5   3     2115.26     2044.55     13.05 o 
   0   5   3      321.92      297.00      7.33 o 
   1   5   3     1593.26     1683.30     12.28 o 
   2   5   3     1828.25     2070.58     19.91 o 
   3   5   3       26.57       31.10      3.08 o 
   4   5   3       62.13       62.37      8.35 o 
   5   5   3      511.50      515.68     19.26 o 
   6   5   3      227.18      248.41     13.65 o 
   7   5   3      734.19      754.64     19.14 o 
   8   5   3       66.62       62.52     13.06 o 
  -8   6   3        5.96        3.95      7.81 o 
  -7   6   3      101.16       73.54     10.97 o 
  -6   6   3      194.36      182.07     14.75 o 
  -5   6   3      189.16      184.98     10.93 o 
  -4   6   3      121.63      107.34      8.46 o 
  -3   6   3     3239.62     3389.74     34.56 o 
  -2   6   3       73.02       94.58      6.95 o 
  -1   6   3     1314.68     1204.70     14.86 o 
   0   6   3       64.61       56.86      3.60 o 
   1   6   3      724.43      641.20      8.47 o 
   2   6   3      370.90      432.22     19.16 o 
   3   6   3      471.08      431.09     13.23 o 
   4   6   3     1342.53     1415.91     25.83 o 
   5   6   3       27.73       30.65      8.48 o 
   6   6   3        9.48        8.25      5.99 o 
   7   6   3      159.44      138.79     12.65 o 
   8   6   3        1.22        3.91     20.96 o 
  -8   7   3       26.16       17.24     16.70 o 
  -7   7   3      283.47      273.73     18.98 o 
  -6   7   3     1836.07     1837.99     38.84 o 
  -5   7   3        1.48        3.87      5.39 o 
  -4   7   3      776.72      710.48     13.16 o 
  -3   7   3      191.39      164.89      8.86 o 
  -2   7   3      287.89      300.47     10.50 o 
  -1   7   3      476.99      484.45      8.45 o 
   0   7   3        0.56        2.48      1.78 o 
   1   7   3       76.98       85.74      6.53 o 
   2   7   3      546.50      534.58     12.17 o 
   3   7   3        3.29        5.37      2.07 o 
   4   7   3      548.29      551.02     21.10 o 
   5   7   3       25.16       33.44      9.94 o 
   6   7   3      128.23      155.25     10.86 o 
   7   7   3        6.07       12.40      9.03 o 
  -7   8   3        0.34       16.54      8.10 o 
  -6   8   3       85.67       93.76     11.16 o 
  -5   8   3        5.20       12.52      6.19 o 
  -4   8   3      131.44      123.14      7.81 o 
  -3   8   3     1715.19     1602.10     27.41 o 
  -2   8   3       53.02       60.62      6.15 o 
  -1   8   3      412.91      414.95     13.03 o 
   0   8   3     1264.07     1219.99     18.05 o 
   1   8   3      414.22      415.16     12.89 o 
   2   8   3      268.74      255.65     18.74 o 
   3   8   3     1463.06     1531.39     22.49 o 
   4   8   3      253.94      248.03     13.98 o 
   5   8   3      213.60      259.74     18.08 o 
   6   8   3        0.05       10.97      6.33 o 
   7   8   3      127.63      104.38     23.61 o 
  -7   9   3      116.49      148.38     26.26 o 
  -6   9   3      140.90      139.10      9.44 o 
  -5   9   3      286.02      285.54     22.29 o 
  -4   9   3      508.29      529.61     25.85 o 
  -3   9   3     3420.52     3367.88     42.80 o 
  -2   9   3       58.86       48.65      6.55 o 
  -1   9   3      292.04      277.66     12.14 o 
   0   9   3      921.39      917.28     23.41 o 
   1   9   3       98.03      120.41      8.37 o 
   2   9   3      426.93      401.17     22.30 o 
   3   9   3     1244.33     1129.99     24.67 o 
   4   9   3     1296.17     1343.12     27.73 o 
   5   9   3      112.62       99.48     13.39 o 
   6   9   3       48.99       45.07      8.52 o 
   7   9   3      224.29      239.49     42.90 o 
  -7  10   3       92.70       94.47     41.25 o 
  -6  10   3        1.85       14.48      8.51 o 
  -5  10   3       48.45       44.36      6.78 o 
  -4  10   3       15.87       22.81      4.17 o 
  -3  10   3      264.02      293.67     11.22 o 
  -2  10   3      117.97      122.27      9.55 o 
  -1  10   3        2.51       25.64      4.05 o 
   0  10   3     5741.01     5823.33     58.56 o 
   1  10   3      520.01      510.52     11.84 o 
   2  10   3      639.63      627.53     13.97 o 
   3  10   3      536.80      532.09     20.25 o 
   4  10   3      173.15      208.48     19.60 o 
   5  10   3       65.06       50.83      8.08 o 
   6  10   3       23.22       33.65     11.65 o 
   7  10   3       45.36       48.62      9.97 o 
  -6  11   3      430.69      479.12     27.78 o 
  -5  11   3      171.32      183.97     19.29 o 
  -4  11   3        0.61        3.42      4.67 o 
  -3  11   3      137.70      168.52      8.67 o 
  -2  11   3      630.19      610.69     18.89 o 
  -1  11   3      722.12      664.73     24.38 o 
   0  11   3      669.48      681.78     18.98 o 
   1  11   3      548.67      607.62     18.21 o 
   2  11   3       53.83       55.03      7.25 o 
   3  11   3        1.88        8.33      4.90 o 
   4  11   3        0.83       13.88      5.80 o 
   5  11   3      160.35      190.53     22.54 o 
   6  11   3       19.28       30.15      6.90 o 
  -6  12   3       49.05       54.80     18.71 o 
  -5  12   3       26.70       19.94      7.65 o 
  -4  12   3       12.72       19.55      8.77 o 
  -3  12   3      778.15      769.86     22.41 o 
  -2  12   3        0.18       10.86      4.33 o 
  -1  12   3      464.24      496.35     14.70 o 
   0  12   3      563.35      492.83     23.46 o 
   1  12   3       59.51       46.97      6.85 o 
   2  12   3      331.98      315.57     15.63 o 
   3  12   3       87.61       77.12      7.81 o 
   4  12   3      557.17      561.62     17.90 o 
   5  12   3       19.44       17.06      5.83 o 
   6  12   3       54.09       33.47     12.15 o 
  -5  13   3      259.02      252.28     33.80 o 
  -4  13   3      158.79      124.36     22.41 o 
  -3  13   3      167.89      163.12     15.87 o 
  -2  13   3       23.67       23.69      7.00 o 
  -1  13   3        2.80        9.20      3.90 o 
   0  13   3       71.22       59.31      7.81 o 
   1  13   3       50.23       52.23      8.66 o 
   2  13   3       91.68       85.55      8.76 o 
   3  13   3      161.57      154.00     23.54 o 
   4  13   3        2.52       12.59      6.86 o 
   5  13   3      111.27       92.84     18.31 o 
  -5  14   3       57.46       38.06     12.01 o 
  -4  14   3        0.03       12.43      6.31 o 
  -3  14   3        7.91       18.15      7.24 o 
  -2  14   3      215.26      203.89     15.46 o 
  -1  14   3      184.67      157.84     18.66 o 
   0  14   3      208.82      210.30     19.09 o 
   1  14   3      202.97      169.38     22.23 o 
   2  14   3      317.48      355.05     33.85 o 
   3  14   3       99.70       83.86     18.02 o 
   4  14   3       25.98       15.25      6.27 o 
  -4  15   3      220.66      198.28     27.60 o 
  -3  15   3      101.12      100.89     16.55 o 
  -2  15   3        0.14        9.46      8.99 o 
  -1  15   3      889.62      942.30     28.31 o 
   0  15   3        7.88       14.85      5.76 o 
   1  15   3      260.99      254.67     18.29 o 
   2  15   3       55.91       38.42      7.81 o 
   3  15   3        4.03       -1.21     11.27 o 
   4  15   3       11.25       23.48     10.80 o 
  -3  16   3        5.51       12.54     10.60 o 
  -2  16   3      164.90      125.03     19.35 o 
  -1  16   3      174.93      187.97     18.44 o 
   0  16   3       14.29       17.55      8.52 o 
   1  16   3      197.19      171.80     29.51 o 
   2  16   3      284.00      197.60     54.53 o 
   3  16   3      147.48       59.16     35.82 o 
  -1  17   3      275.49      265.87     25.80 o 
   0  17   3      192.23      186.65     52.62 o 
   1  17   3        0.43        4.24      7.51 o 
  -8   0   4       10.62       25.35     16.30 o 
  -6   0   4       58.32       60.61     11.50 o 
  -4   0   4      791.38      846.40     19.00 o 
  -2   0   4      220.83      169.85      5.14 o 
   0   0   4      699.01      638.99      7.59 o 
   2   0   4    10959.90    11188.86     68.96 o 
   4   0   4      597.96      546.51     27.70 o 
   6   0   4     3467.00     3563.70     61.64 o 
   8   0   4      305.61      361.99     28.91 o 
  -9   1   4        0.57       12.87      8.21 o 
  -8   1   4       54.11       51.73     16.84 o 
  -7   1   4       35.29       39.54      7.97 o 
  -6   1   4     2567.84     2527.06     37.31 o 
  -5   1   4      236.36      249.17     14.93 o 
  -4   1   4      610.12      586.23     12.25 o 
  -3   1   4      768.49      769.84      7.04 o 
  -2   1   4       72.20       71.23      4.20 o 
  -1   1   4    23531.11    23671.55    118.52 o 
   0   1   4     4072.07     3879.93     16.21 o 
   1   1   4      258.10      305.72      6.71 o 
   2   1   4     1508.86     1520.15     10.57 o 
   3   1   4        8.55       28.08      8.85 o 
   4   1   4       32.76       41.18      3.16 o 
   5   1   4      167.07      180.36     11.06 o 
   6   1   4       44.15       44.70      7.58 o 
   7   1   4      117.74      126.05     14.47 o 
   8   1   4      211.53      267.64     27.05 o 
  -8   2   4       23.45       27.32      9.21 o 
  -7   2   4       30.53       24.16      6.25 o 
  -6   2   4      681.57      638.21     13.47 o 
  -5   2   4     1534.90     1512.46     19.04 o 
  -4   2   4        1.74        8.43      1.98 o 
  -3   2   4        4.42        6.05      1.73 o 
  -2   2   4      830.00      748.33      8.73 o 
  -1   2   4      862.81      841.49      7.38 o 
   0   2   4     4320.22     4308.62     13.76 o 
   2   2   4     1214.86     1357.17     10.79 o 
   3   2   4      758.04      828.97      9.65 o 
   4   2   4       40.66       46.26      4.02 o 
   5   2   4      153.60      112.72     11.28 o 
   6   2   4      187.30      198.19     19.21 o 
   7   2   4       81.54       86.23     14.49 o 
   8   2   4      111.93      140.89     20.85 o 
  -8   3   4        0.09       16.89      9.46 o 
  -7   3   4       21.87       28.33      6.98 o 
  -6   3   4       88.77      100.92      8.26 o 
  -5   3   4     1069.55     1016.35     21.79 o 
  -4   3   4      473.41      489.08     10.40 o 
  -3   3   4      294.50      306.06      9.68 o 
  -2   3   4       45.60       38.70      2.36 o 
  -1   3   4      281.06      288.49      5.15 o 
   0   3   4     1807.16     1662.92      9.43 o 
   1   3   4       48.41       74.27      3.60 o 
   2   3   4      168.74      170.91      5.56 o 
   3   3   4     2702.30     2768.77     30.14 o 
   4   3   4      681.63      673.71     21.94 o 
   5   3   4        1.23       12.22      6.74 o 
   6   3   4      317.32      318.95     20.69 o 
   7   3   4       14.04       13.70      5.73 o 
   8   3   4        0.10       10.86      9.32 o 
  -8   4   4       15.37       16.60      8.15 o 
  -7   4   4        0.34       13.05      5.63 o 
  -6   4   4      789.76      753.19     15.64 o 
  -5   4   4        2.87        9.57      4.11 o 
  -4   4   4      360.20      331.81     12.58 o 
  -3   4   4      490.90      505.90      7.02 o 
  -2   4   4     5382.98     5203.75     55.77 o 
  -1   4   4       91.84       87.60      2.45 o 
   0   4   4      176.75      130.86      5.75 o 
   1   4   4     3606.05     3808.37     21.21 o 
   2   4   4      412.12      390.83     10.62 o 
   3   4   4      696.53      647.55     10.55 o 
   4   4   4      654.68      639.91     16.72 o 
   5   4   4      495.95      499.72     16.60 o 
   6   4   4        6.81       13.36      6.33 o 
   7   4   4       11.55        3.95      9.33 o 
   8   4   4       20.17       14.93     10.97 o 
  -8   5   4       11.41       16.92      8.72 o 
  -7   5   4       51.68       56.49      8.52 o 
  -6   5   4       39.03       26.36      6.43 o 
  -5   5   4     1369.40     1290.92     14.26 o 
  -4   5   4      830.21      819.61     14.64 o 
  -3   5   4     1382.55     1362.19     18.30 o 
  -2   5   4     2129.71     2163.11     15.68 o 
  -1   5   4     1437.86     1585.60     11.94 o 
   0   5   4        9.00       26.73      2.47 o 
   1   5   4     2089.65     2161.35     17.28 o 
   2   5   4      818.06      954.59     14.69 o 
   3   5   4     1831.24     1880.01     29.69 o 
   4   5   4      347.17      396.15     21.58 o 
   5   5   4       47.87       41.78      6.94 o 
   6   5   4      104.10      109.04     13.14 o 
   7   5   4        3.79       17.85      7.79 o 
   8   5   4       57.02       39.48     13.88 o 
  -8   6   4       76.80       87.92     11.35 o 
  -7   6   4      146.49      122.32     14.33 o 
  -6   6   4      761.91      764.95     23.37 o 
  -5   6   4      358.18      342.86     21.88 o 
  -4   6   4      223.12      236.22     10.21 o 
  -3   6   4        0.73       15.03      3.99 o 
  -2   6   4      125.49      114.18      5.06 o 
  -1   6   4     3050.52     3092.38     24.90 o 
   0   6   4      145.13      129.41      6.85 o 
   1   6   4       47.60       38.86      3.53 o 
   2   6   4      173.33      138.97     11.87 o 
   3   6   4       40.73       36.16      3.68 o 
   4   6   4     3217.08     3248.18     46.39 o 
   5   6   4        2.29        4.85      7.80 o 
   6   6   4      329.98      297.13     12.50 o 
   7   6   4        0.20        6.56      6.01 o 
   8   6   4      452.04      420.55     36.69 o 
  -8   7   4      294.40      264.13     39.98 o 
  -7   7   4        3.01       14.41      5.66 o 
  -6   7   4     1127.83     1195.79     22.51 o 
  -5   7   4        0.02        3.19      6.33 o 
  -4   7   4     2040.12     2015.60     28.12 o 
  -3   7   4     1435.28     1448.57     23.03 o 
  -2   7   4       55.38       51.70      3.85 o 
  -1   7   4      424.03      409.45     11.92 o 
   0   7   4     1233.61     1359.60     18.97 o 
   1   7   4       15.34       21.87      2.93 o 
   2   7   4        2.21       10.91      3.28 o 
   3   7   4      504.52      529.29     17.32 o 
   4   7   4     1272.57     1235.04     33.56 o 
   5   7   4      227.54      229.67     25.18 o 
   6   7   4       71.09       72.13      9.95 o 
   7   7   4      249.72      257.53     19.90 o 
  -8   8   4        1.01       15.36     11.13 o 
  -7   8   4       99.15      108.14     13.73 o 
  -6   8   4      368.13      414.52     19.48 o 
  -5   8   4       67.34       52.35      8.85 o 
  -4   8   4       16.34       14.51      2.91 o 
  -3   8   4      914.56      904.12     16.38 o 
  -2   8   4      586.43      589.74     20.21 o 
  -1   8   4     1402.02     1369.30     20.47 o 
   0   8   4      974.71      962.95     16.68 o 
   1   8   4      717.25      713.29     19.40 o 
   2   8   4        0.25        2.13      3.82 o 
   3   8   4     1018.39     1104.07     30.98 o 
   4   8   4      785.89      779.59     33.34 o 
   5   8   4      259.00      251.09     18.62 o 
   6   8   4       89.36      121.69     20.13 o 
   7   8   4       33.16       44.68      8.51 o 
  -7   9   4      579.63      543.98     31.81 o 
  -6   9   4       71.59      119.99     19.32 o 
  -5   9   4      615.68      571.11     33.49 o 
  -4   9   4      305.93      313.71     20.13 o 
  -3   9   4       37.54       28.59      4.78 o 
  -2   9   4      543.44      526.47     14.46 o 
  -1   9   4      724.48      740.58     15.19 o 
   0   9   4     1968.20     1859.17     24.26 o 
   1   9   4       15.39       15.54      5.66 o 
   2   9   4      284.43      274.79     12.69 o 
   3   9   4      293.12      285.51     10.49 o 
   4   9   4      421.86      404.03     18.54 o 
   5   9   4       13.44       15.21      7.30 o 
   6   9   4       45.22       48.68      8.60 o 
   7   9   4      178.55      178.16     15.44 o 
  -7  10   4        0.22       10.62     12.84 o 
  -6  10   4      477.42      502.68     25.97 o 
  -5  10   4        2.05       12.25      6.68 o 
  -4  10   4      579.91      590.56     24.61 o 
  -3  10   4      515.64      468.58     10.14 o 
  -2  10   4      131.49      131.72     11.09 o 
  -1  10   4      914.29      933.10     19.86 o 
   0  10   4       76.07       94.02     11.49 o 
   1  10   4      370.33      364.43     19.47 o 
   2  10   4      683.18      671.29     13.89 o 
   3  10   4      132.95      155.09     14.75 o 
   4  10   4      164.48      180.62     15.76 o 
   5  10   4       40.29       40.19      7.65 o 
   6  10   4       65.11       51.18      8.13 o 
  -6  11   4        7.53       15.68      9.28 o 
  -5  11   4       18.11       43.77     13.35 o 
  -4  11   4      146.07      161.63     16.77 o 
  -3  11   4      292.44      282.07      9.94 o 
  -2  11   4      449.98      452.98     14.43 o 
  -1  11   4      113.02      125.00      9.18 o 
   0  11   4      300.54      281.03     14.20 o 
   1  11   4        0.01       10.21      4.35 o 
   2  11   4        0.28       29.79      6.10 o 
   3  11   4        2.82       12.50      4.40 o 
   4  11   4        5.02       18.06      6.95 o 
   5  11   4      223.28      216.30     15.53 o 
   6  11   4        4.63       19.42      7.21 o 
  -6  12   4        4.61       22.36     10.30 o 
  -5  12   4       20.64       32.11     10.07 o 
  -4  12   4       25.53       27.04     10.72 o 
  -3  12   4       20.32       27.08      6.35 o 
  -2  12   4      517.57      549.93     16.44 o 
  -1  12   4      661.95      682.77     17.59 o 
   0  12   4      350.21      388.31     12.96 o 
   1  12   4      105.58      131.63     12.01 o 
   2  12   4      367.45      374.01     17.70 o 
   3  12   4        0.09       20.17      4.88 o 
   4  12   4      355.16      378.29     29.07 o 
   5  12   4      348.81      386.77     19.52 o 
   6  12   4      115.51      105.84     23.49 o 
  -5  13   4      191.80      202.97     49.94 o 
  -4  13   4      426.50      480.53     43.53 o 
  -3  13   4      151.81      136.25     13.64 o 
  -2  13   4      276.62      288.75     22.77 o 
  -1  13   4      166.91      167.82     13.27 o 
   0  13   4      295.80      351.38     15.29 o 
   1  13   4      301.99      266.81     22.99 o 
   2  13   4        2.76        6.52      4.51 o 
   3  13   4       32.29       22.76      5.88 o 
   4  13   4        3.43       13.77     10.07 o 
   5  13   4       27.75       24.73     14.89 o 
  -5  14   4        3.02        7.04      7.50 o 
  -4  14   4       51.56       53.19     17.64 o 
  -3  14   4       40.21       32.72     12.03 o 
  -2  14   4       23.03       31.32      9.48 o 
  -1  14   4      234.57      259.63     17.44 o 
   0  14   4       57.78       56.27      9.92 o 
   1  14   4      297.37      298.15     16.83 o 
   2  14   4      169.96      169.70     19.18 o 
   3  14   4      355.99      330.59     20.06 o 
   4  14   4       33.00       27.88      7.59 o 
  -4  15   4       42.81       35.44     24.85 o 
  -3  15   4       10.92       18.03      6.88 o 
  -2  15   4     1056.94     1132.79     75.12 o 
  -1  15   4        3.07       18.37      6.85 o 
   0  15   4       26.13       36.64     10.41 o 
   1  15   4      205.22      207.67     24.92 o 
   2  15   4       12.39        8.26      5.39 o 
   3  15   4        7.39        8.60      5.34 o 
   4  15   4      126.14      116.49     23.61 o 
  -3  16   4        1.21        6.06     12.21 o 
  -2  16   4      167.85      148.28     15.39 o 
  -1  16   4       14.16       12.51      5.41 o 
   0  16   4        3.34       13.23      9.50 o 
   1  16   4      157.01      106.92     27.50 o 
   2  16   4       12.24       21.99      7.77 o 
  -1  17   4        8.29        6.63      6.49 o 
   0  17   4        6.11       18.94      5.38 o 
  -9   0   5      172.98      151.65     27.23 o 
  -7   0   5       14.03       15.90     10.60 o 
  -5   0   5      173.02      180.48     23.45 o 
  -3   0   5     2264.96     2332.22     23.51 o 
  -1   0   5     7958.73     8139.27     49.79 o 
   1   0   5      436.13      386.12      5.73 o 
   3   0   5      249.01      231.00      8.81 o 
   5   0   5     1351.70     1317.89     47.29 o 
   7   0   5      520.15      469.04     27.84 o 
  -9   1   5        7.53       10.69      7.99 o 
  -8   1   5      529.11      490.19     42.83 o 
  -7   1   5      358.24      386.48     16.31 o 
  -6   1   5       11.60       13.22      4.13 o 
  -5   1   5     2562.36     2412.95     29.17 o 
  -4   1   5      806.38      816.22     11.94 o 
  -3   1   5     1177.14     1161.34      9.20 o 
  -2   1   5       81.72       81.35      3.85 o 
  -1   1   5     8596.25     8558.24     44.21 o 
   0   1   5    22936.81    23799.52     78.41 o 
   1   1   5      118.75      181.62      5.68 o 
   2   1   5     5580.98     5875.89     34.69 o 
   3   1   5      118.07      124.73      5.91 o 
   4   1   5      110.96      107.43      5.29 o 
   5   1   5       58.02       38.96      3.75 o 
   6   1   5        1.75        8.57      4.53 o 
   7   1   5       40.87       31.14     17.07 o 
   8   1   5      206.63      195.99     22.95 o 
  -8   2   5        9.95       24.81      8.24 o 
  -7   2   5       59.40       61.05      6.96 o 
  -6   2   5       91.11       78.67      7.05 o 
  -5   2   5     1021.72      979.88     13.96 o 
  -4   2   5       52.36       59.24      3.95 o 
  -3   2   5        1.67        3.31      1.44 o 
  -2   2   5     3068.88     3267.32     18.54 o 
  -1   2   5    17553.60    17576.28     63.40 o 
   0   2   5     2220.32     2199.39     19.84 o 
   1   2   5     9617.75     9334.83     49.69 o 
   2   2   5     1106.32     1190.30     10.85 o 
   3   2   5      190.21      271.35      6.59 o 
   4   2   5      508.71      475.77     13.14 o 
   5   2   5      871.65      812.22     29.34 o 
   6   2   5       49.97       44.24      6.59 o 
   7   2   5      136.07      176.45     19.83 o 
   8   2   5       30.22       53.18     19.18 o 
  -8   3   5       12.95       13.98      7.84 o 
  -7   3   5      248.41      247.29     20.60 o 
  -6   3   5      308.88      284.82     10.31 o 
  -5   3   5     1854.12     1882.86     20.80 o 
  -4   3   5      167.73      145.50      8.31 o 
  -3   3   5      115.20      101.97      5.39 o 
  -2   3   5      664.44      688.38      5.95 o 
  -1   3   5     4208.62     4219.51     28.07 o 
   0   3   5      816.92      789.16      6.53 o 
   1   3   5      322.23      312.31      4.84 o 
   2   3   5      684.91      659.55      8.35 o 
   3   3   5       21.64       40.50      4.06 o 
   4   3   5       29.04       37.75      3.60 o 
   5   3   5      677.19      632.89     16.78 o 
   6   3   5        8.80       24.35      7.68 o 
   7   3   5       14.46       19.71     10.45 o 
   8   3   5        1.77       13.61      9.40 o 
  -8   4   5       75.43       73.06     13.08 o 
  -7   4   5       11.04       13.98      6.06 o 
  -6   4   5      333.91      333.70     17.75 o 
  -5   4   5      653.71      659.81     12.27 o 
  -4   4   5        0.07        1.89      1.34 o 
  -3   4   5      648.62      705.17     10.70 o 
  -2   4   5      391.65      445.77      7.75 o 
  -1   4   5      269.71      236.26      5.85 o 
   0   4   5        8.99        7.64      1.51 o 
   1   4   5      342.36      281.29      5.76 o 
   2   4   5        9.64       12.00      4.04 o 
   3   4   5     1922.38     1992.97     23.54 o 
   4   4   5       45.15       38.52      4.04 o 
   5   4   5      598.42      642.21     18.23 o 
   6   4   5       68.74       67.10     10.55 o 
   7   4   5       41.93       35.32      8.46 o 
   8   4   5       37.88       57.23     32.80 o 
  -8   5   5       25.74       30.07     11.69 o 
  -7   5   5       61.57       51.77      8.73 o 
  -6   5   5      141.77      156.26     18.78 o 
  -5   5   5      877.47      840.32     15.89 o 
  -4   5   5      490.23      467.81     14.25 o 
  -3   5   5     3860.22     3991.64     44.29 o 
  -2   5   5       53.91       61.44      4.38 o 
  -1   5   5      665.51      694.09      9.00 o 
   0   5   5     3218.18     3343.88     27.89 o 
   1   5   5      123.99       91.09      5.48 o 
   2   5   5       24.60       35.40      4.67 o 
   3   5   5        0.01        6.33      3.18 o 
   4   5   5      441.14      441.82     16.68 o 
   5   5   5       54.18       55.36     10.77 o 
   6   5   5        4.71       10.09      6.25 o 
   7   5   5       36.75       36.37     10.18 o 
   8   5   5       14.63       19.84     10.78 o 
  -8   6   5       76.08       77.94     16.43 o 
  -7   6   5        6.82        8.42      5.38 o 
  -6   6   5        0.84        7.72      5.71 o 
  -5   6   5      260.54      275.74     14.32 o 
  -4   6   5      251.10      237.58     11.06 o 
  -3   6   5       74.64       73.22      5.22 o 
  -2   6   5        2.52        8.30      1.68 o 
  -1   6   5      746.36      763.57     17.56 o 
   0   6   5      158.80      155.96      9.28 o 
   1   6   5      605.12      664.36     11.25 o 
   2   6   5     1076.82     1064.64     20.20 o 
   3   6   5     4009.99     4099.26     40.76 o 
   4   6   5      234.73      271.46     18.64 o 
   5   6   5      276.65      281.92     17.64 o 
   6   6   5        4.74       12.07      4.83 o 
   7   6   5      494.58      537.91     32.35 o 
  -8   7   5       29.76       27.50     14.82 o 
  -7   7   5        0.39        8.97      3.99 o 
  -6   7   5       82.37       86.51     13.93 o 
  -5   7   5     1264.13     1252.29     21.22 o 
  -4   7   5       76.29       76.84      8.80 o 
  -3   7   5     2601.91     2484.45     39.78 o 
  -2   7   5      301.39      324.21      8.11 o 
  -1   7   5      691.78      665.96     13.63 o 
   0   7   5      854.81      895.69     21.80 o 
   1   7   5     4659.88     4788.11     58.23 o 
   2   7   5     1423.33     1498.90     18.33 o 
   3   7   5      116.64      105.46      8.10 o 
   4   7   5      330.42      325.89     13.16 o 
   5   7   5        4.49        8.82      5.77 o 
   6   7   5       18.56       38.23     11.54 o 
   7   7   5        5.60       19.86      9.33 o 
  -8   8   5       28.72       25.20      8.55 o 
  -7   8   5       12.45       23.74      8.93 o 
  -6   8   5       23.31       17.54      7.30 o 
  -5   8   5       33.86       37.29     12.55 o 
  -4   8   5      711.65      667.46     12.82 o 
  -3   8   5       26.74       21.15      2.94 o 
  -2   8   5       45.30       46.10      4.35 o 
  -1   8   5      369.36      361.22     13.52 o 
   0   8   5     1545.39     1601.13     18.27 o 
   1   8   5       91.60      105.84      9.18 o 
   2   8   5      559.67      541.71     12.70 o 
   3   8   5        1.68        7.73      4.62 o 
   4   8   5      280.47      310.12     14.76 o 
   5   8   5      500.10      468.04     17.93 o 
   6   8   5        0.35       14.06      5.53 o 
   7   8   5       51.65       53.42      8.20 o 
  -7   9   5       71.60       71.48     14.91 o 
  -6   9   5       66.74       58.23     12.83 o 
  -5   9   5      336.23      363.61     13.13 o 
  -4   9   5      542.44      521.44     19.14 o 
  -3   9   5        9.65       13.38      4.21 o 
  -2   9   5      228.17      179.96      9.89 o 
  -1   9   5      268.52      247.43      8.40 o 
   0   9   5      499.60      462.96     18.27 o 
   1   9   5      720.14      703.72     15.42 o 
   2   9   5     1854.83     1886.17     25.67 o 
   3   9   5       92.83       67.92      6.31 o 
   4   9   5       46.99       41.21      7.84 o 
   5   9   5       35.49       26.63      7.00 o 
   6   9   5      138.57      156.35     17.20 o 
   7   9   5       54.37       46.48      9.46 o 
  -7  10   5        4.41       11.16      8.65 o 
  -6  10   5      241.86      233.21     30.01 o 
  -5  10   5       61.94       47.99     11.15 o 
  -4  10   5      173.10      160.24      9.31 o 
  -3  10   5        3.60        9.27      3.17 o 
  -2  10   5      101.43      119.41     11.22 o 
  -1  10   5      342.01      343.08     10.16 o 
   0  10   5     1492.28     1518.07     21.88 o 
   1  10   5      282.81      284.61     13.87 o 
   2  10   5      665.88      650.66     17.03 o 
   3  10   5     1365.09     1298.18     26.83 o 
   4  10   5        1.35        2.69      5.90 o 
   5  10   5      209.74      231.33     26.05 o 
   6  10   5      104.65      116.54     12.28 o 
  -6  11   5      141.76      129.34     30.56 o 
  -5  11   5      123.02      137.54     18.13 o 
  -4  11   5      245.58      266.80     18.88 o 
  -3  11   5      360.24      364.45     18.33 o 
  -2  11   5      605.77      591.23     15.19 o 
  -1  11   5      615.24      599.07     15.88 o 
   0  11   5      526.58      525.81     16.23 o 
   1  11   5        0.54        8.16      3.47 o 
   2  11   5      240.07      219.72     15.79 o 
   3  11   5       13.08       23.43      5.11 o 
   4  11   5       21.79       33.37      8.15 o 
   5  11   5       15.40       13.71      6.56 o 
   6  11   5        0.09        6.25      6.41 o 
  -6  12   5        1.31       23.03      9.34 o 
  -5  12   5       86.70       74.19     13.36 o 
  -4  12   5        0.64       14.88      7.98 o 
  -3  12   5       13.36       21.24      5.35 o 
  -2  12   5       50.65       69.35      9.58 o 
  -1  12   5      151.98      144.54     12.15 o 
   0  12   5     1571.51     1570.92     20.02 o 
   1  12   5      340.12      339.44     16.51 o 
   2  12   5      189.27      173.76      9.33 o 
   3  12   5       13.72       11.82      6.07 o 
   4  12   5      164.52      151.75     20.45 o 
   5  12   5      766.96      808.95     33.12 o 
  -5  13   5      172.37      141.22     22.26 o 
  -4  13   5       22.34       17.60      8.48 o 
  -3  13   5      436.81      431.12     16.22 o 
  -2  13   5       71.97       75.97     11.30 o 
  -1  13   5      535.30      562.02     27.54 o 
   0  13   5       36.21       42.61      7.29 o 
   1  13   5        9.62       11.37      3.58 o 
   2  13   5        0.08        7.97      8.70 o 
   3  13   5       27.48       30.42      5.99 o 
   4  13   5       65.93       50.66      9.26 o 
   5  13   5        0.67        6.93      4.35 o 
  -5  14   5        4.12       15.88      9.58 o 
  -4  14   5       29.05       41.68     11.39 o 
  -3  14   5       63.76       59.26      9.83 o 
  -2  14   5      121.50      108.57     16.75 o 
  -1  14   5       57.96       57.03      7.90 o 
   0  14   5      452.86      448.45     33.61 o 
   1  14   5       22.35       32.94      9.56 o 
   2  14   5      211.85      233.23     25.08 o 
   3  14   5       84.26       79.17     12.46 o 
   4  14   5      156.91      153.41     15.37 o 
  -4  15   5      218.82      213.86     31.86 o 
  -3  15   5        0.51        4.82      9.16 o 
  -2  15   5        3.19        2.88      5.35 o 
  -1  15   5      828.58      955.54     25.96 o 
   0  15   5      148.53      161.62     12.27 o 
   1  15   5      149.21      164.55     20.29 o 
   2  15   5      383.08      390.00     40.48 o 
   3  15   5       44.57       35.77     15.33 o 
  -3  16   5        3.11       11.42      9.66 o 
  -2  16   5       27.11       19.44      5.96 o 
  -1  16   5       11.11        8.84      6.58 o 
   0  16   5      108.74      123.79     17.57 o 
   1  16   5       10.97        6.40      6.87 o 
   2  16   5        0.11        8.15      6.54 o 
  -8   0   6      503.08      527.53     27.70 o 
  -6   0   6       32.26       26.17      6.09 o 
  -4   0   6      857.47      853.95     16.53 o 
  -2   0   6     1746.03     2029.46     30.07 o 
   0   0   6    63489.10    67072.55   2016.67 o 
   2   0   6      142.27      122.17      7.46 o 
   4   0   6       61.53       48.54      4.79 o 
   6   0   6      469.69      442.41     27.97 o 
   8   0   6       33.49       31.99     30.52 o 
  -9   1   6       66.74       79.44     18.65 o 
  -8   1   6       22.12       17.43      7.02 o 
  -7   1   6       16.37       23.20      5.54 o 
  -6   1   6      986.48      943.10     18.13 o 
  -5   1   6       52.78       53.73      6.42 o 
  -4   1   6      982.94      952.98     17.20 o 
  -3   1   6       67.28       60.01      5.45 o 
  -2   1   6     1234.15     1183.01      9.62 o 
  -1   1   6    20001.32    20877.57     52.10 o 
   0   1   6     2107.02     2188.90     15.66 o 
   1   1   6        0.44        7.53      1.96 o 
   2   1   6      648.47      537.38      7.75 o 
   3   1   6        0.89        5.27      1.88 o 
   4   1   6       84.70       94.62      9.53 o 
   5   1   6        2.08       11.97      3.74 o 
   6   1   6        9.85       13.56      4.62 o 
   7   1   6       13.69       14.98      9.37 o 
   8   1   6       12.15       13.92     10.83 o 
  -8   2   6       15.04       22.74     10.60 o 
  -7   2   6       13.03       17.96      5.18 o 
  -6   2   6      121.50      112.35      8.89 o 
  -5   2   6      374.11      386.20     10.45 o 
  -4   2   6      787.59      858.86     14.44 o 
  -3   2   6      207.39      226.99      5.11 o 
  -2   2   6     2691.56     2762.85     22.43 o 
  -1   2   6     1211.57     1385.39     13.20 o 
   0   2   6     1291.88     1175.21     10.86 o 
   1   2   6     1236.44     1196.22      9.10 o 
   2   2   6     1717.52     1724.04     14.62 o 
   3   2   6      134.80      135.74      8.84 o 
   4   2   6      183.76      183.28      8.88 o 
   5   2   6      198.05      202.30     11.74 o 
   6   2   6      939.55      948.25     37.24 o 
   7   2   6        0.89       12.50     11.45 o 
   8   2   6        4.86       12.41     13.55 o 
  -8   3   6      162.91      175.16     18.24 o 
  -7   3   6       69.18       65.88      6.98 o 
  -6   3   6     1541.06     1495.04     21.63 o 
  -5   3   6       42.36       43.82      8.49 o 
  -4   3   6     4743.05     4680.47     45.22 o 
  -3   3   6      482.08      568.70      7.57 o 
  -2   3   6     3012.60     2885.86     18.67 o 
  -1   3   6      424.69      402.30      6.15 o 
   0   3   6      208.97      170.38      4.56 o 
   1   3   6      214.21      202.57      4.84 o 
   2   3   6      260.15      231.04      7.58 o 
   3   3   6     1359.51     1408.20     20.64 o 
   4   3   6      282.99      261.40      7.68 o 
   5   3   6       25.94       29.70      6.60 o 
   6   3   6       55.20       51.70      8.13 o 
   7   3   6      112.68      128.32     17.38 o 
   8   3   6       19.58       19.79     11.64 o 
  -8   4   6        9.06       14.96      7.28 o 
  -7   4   6        6.46       20.65      7.54 o 
  -6   4   6      290.27      272.32     14.83 o 
  -5   4   6      133.32      128.33      9.85 o 
  -4   4   6        2.87        6.38      2.04 o 
  -3   4   6        0.85        3.57      1.42 o 
  -2   4   6      226.84      223.23      5.57 o 
  -1   4   6      537.26      563.02     11.61 o 
   0   4   6      188.50      158.90      4.30 o 
   1   4   6     1173.06     1186.59     11.76 o 
   2   4   6     1693.38     1606.40     16.22 o 
   3   4   6      276.54      288.75     11.82 o 
   4   4   6     3031.02     2926.15     35.81 o 
   5   4   6        8.24        5.47      6.07 o 
   6   4   6      218.30      247.40     13.22 o 
   7   4   6        1.75       28.87     12.93 o 
   8   4   6       50.73       40.47     10.63 o 
  -8   5   6      115.90      128.26     17.27 o 
  -7   5   6        1.41       12.19      5.21 o 
  -6   5   6       37.27       30.44      5.51 o 
  -5   5   6       69.79       83.72      7.24 o 
  -4   5   6     4144.75     4042.23     51.79 o 
  -3   5   6     1848.17     1807.99     19.95 o 
  -2   5   6      458.65      451.47     12.71 o 
  -1   5   6       56.44       52.46      6.15 o 
   0   5   6       18.11        9.07      1.67 o 
   1   5   6     2386.42     2541.13     21.89 o 
   2   5   6     1011.96      970.75     13.75 o 
   3   5   6       28.23       33.90      4.81 o 
   4   5   6       65.16       65.39      5.12 o 
   5   5   6      486.45      499.51     17.24 o 
   6   5   6        0.01       15.30      6.31 o 
   7   5   6      216.91      196.03     25.35 o 
  -8   6   6        5.01       -3.42     10.40 o 
  -7   6   6        7.64       15.10      5.21 o 
  -6   6   6       16.99       16.20      5.43 o 
  -5   6   6       40.31       42.52      9.50 o 
  -4   6   6       79.77       77.53      5.62 o 
  -3   6   6      338.23      324.27     11.52 o 
  -2   6   6      337.59      304.71     10.40 o 
  -1   6   6      788.80      807.22      7.56 o 
   0   6   6       15.69       16.90      3.41 o 
   1   6   6        1.83        8.12      2.82 o 
   2   6   6      680.59      616.15     16.76 o 
   3   6   6      111.18      106.56      8.95 o 
   4   6   6       15.41       13.86      2.34 o 
   5   6   6      138.34      129.70     13.90 o 
   6   6   6      104.46      101.70     12.94 o 
   7   6   6      152.68      168.42     16.20 o 
  -8   7   6        4.07       13.63      7.43 o 
  -7   7   6       47.51       57.02     15.05 o 
  -6   7   6      491.96      497.54     17.31 o 
  -5   7   6      162.41      171.08     14.83 o 
  -4   7   6     2461.24     2350.89     72.90 o 
  -3   7   6      425.71      419.34     11.68 o 
  -2   7   6      307.40      344.82     10.93 o 
  -1   7   6     2424.84     2505.37     31.50 o 
   0   7   6      181.30      198.10      8.03 o 
   1   7   6     1069.20     1079.81     21.05 o 
   2   7   6      307.96      316.66     13.15 o 
   3   7   6     1579.42     1557.78     22.77 o 
   4   7   6      467.58      422.09     20.49 o 
   5   7   6        2.40       11.69      7.57 o 
   6   7   6       55.66       52.89     15.39 o 
   7   7   6        1.19        5.89      9.18 o 
  -7   8   6        0.60       11.66      7.46 o 
  -6   8   6        9.28       13.52      7.82 o 
  -5   8   6        0.38        7.75      5.24 o 
  -4   8   6      261.90      236.63     18.60 o 
  -3   8   6      132.41      130.69     10.26 o 
  -2   8   6        2.52        7.17      2.49 o 
  -1   8   6       24.37       22.11      3.21 o 
   0   8   6     1531.69     1553.92     34.10 o 
   1   8   6     1258.47     1291.13     26.13 o 
   2   8   6     2606.87     2596.49     36.98 o 
   3   8   6      794.53      853.14     16.26 o 
   4   8   6      706.03      695.35     17.55 o 
   5   8   6        0.04       15.12      9.22 o 
   6   8   6      208.03      233.34     13.13 o 
   7   8   6       12.80       30.94      8.24 o 
  -7   9   6       93.62      100.35     16.79 o 
  -6   9   6       18.16       21.83      8.05 o 
  -5   9   6        7.61       12.52      5.88 o 
  -4   9   6       76.06       83.67      7.93 o 
  -3   9   6      167.86      187.38      6.64 o 
  -2   9   6       53.85       49.38      8.44 o 
  -1   9   6       12.66        9.79      4.59 o 
   0   9   6      546.51      503.10     13.15 o 
   1   9   6       49.37       64.47      7.08 o 
   2   9   6      420.61      408.19     19.81 o 
   3   9   6      177.50      166.53     16.19 o 
   4   9   6      118.45      120.01     12.92 o 
   5   9   6       43.12       62.27      8.27 o 
   6   9   6      218.16      229.06     14.29 o 
  -7  10   6       99.42      105.68     16.37 o 
  -6  10   6        1.82       13.38      6.06 o 
  -5  10   6      220.33      225.85     20.78 o 
  -4  10   6       18.67       23.81      5.21 o 
  -3  10   6      682.40      671.21     23.42 o 
  -2  10   6      728.52      688.55     13.37 o 
  -1  10   6      371.19      361.71     10.35 o 
   0  10   6      263.88      251.86      9.37 o 
   1  10   6      649.47      638.02     14.62 o 
   2  10   6       11.47       19.15      5.12 o 
   3  10   6      149.74      154.17     10.57 o 
   4  10   6      735.53      739.91     21.64 o 
   5  10   6        2.88       19.40      6.26 o 
   6  10   6      439.42      463.08     16.62 o 
  -6  11   6      123.99      142.02     25.99 o 
  -5  11   6      219.47      191.78     28.95 o 
  -4  11   6      419.43      371.05     14.17 o 
  -3  11   6      265.60      304.06     24.72 o 
  -2  11   6     3145.48     3377.05     47.00 o 
  -1  11   6       51.94       49.08      7.53 o 
   0  11   6       80.95       91.06      8.80 o 
   1  11   6     1201.71     1166.45     19.85 o 
   2  11   6        2.75       10.71      4.18 o 
   3  11   6      711.58      685.96     22.71 o 
   4  11   6      100.04       87.63     11.79 o 
   5  11   6       16.91       19.26      6.60 o 
   6  11   6      320.83      334.96     37.77 o 
  -6  12   6        4.65       17.74      9.66 o 
  -5  12   6        0.58       16.20      9.54 o 
  -4  12   6       17.63       31.01     10.56 o 
  -3  12   6      129.54      146.06     14.51 o 
  -2  12   6      182.17      207.91     21.29 o 
  -1  12   6      402.46      380.15     21.43 o 
   0  12   6      282.80      286.31     21.05 o 
   1  12   6      683.23      692.50     30.51 o 
   2  12   6       21.10       16.67      5.48 o 
   3  12   6        1.12       14.94      4.92 o 
   4  12   6      181.39      184.26     16.76 o 
   5  12   6       14.62       31.40      8.75 o 
  -5  13   6      211.28      172.28     32.03 o 
  -4  13   6        2.26       11.34      8.63 o 
  -3  13   6      332.47      313.08     16.53 o 
  -2  13   6       99.68      117.40     10.60 o 
  -1  13   6       23.96       17.59      7.02 o 
   0  13   6       76.12       89.35     11.14 o 
   1  13   6       25.06       16.56      6.13 o 
   2  13   6        4.27       11.47      5.79 o 
   3  13   6       75.17      110.69     11.62 o 
   4  13   6        0.22       10.72      6.31 o 
   5  13   6      137.88      154.37     22.23 o 
  -5  14   6       32.11       36.24     10.66 o 
  -4  14   6       19.75       13.75      8.93 o 
  -3  14   6        0.01        5.80      4.19 o 
  -2  14   6       26.71       16.27      9.89 o 
  -1  14   6      213.96      224.67     19.34 o 
   0  14   6        5.55        6.89      4.72 o 
   1  14   6       19.74       22.61      8.09 o 
   2  14   6       16.11       16.79      5.10 o 
   3  14   6      118.60      118.02     13.30 o 
   4  14   6       68.73       84.28      8.97 o 
  -4  15   6       47.93       37.19     10.20 o 
  -3  15   6       70.39       60.74     10.86 o 
  -2  15   6       79.74       82.08     11.05 o 
  -1  15   6      215.31      243.18     23.00 o 
   0  15   6       36.78       46.81      7.13 o 
   1  15   6      126.43      121.30     13.43 o 
   2  15   6       46.07       55.24     15.23 o 
   3  15   6       15.13       10.55      6.81 o 
  -3  16   6      166.31      174.57     30.28 o 
  -2  16   6       51.91       58.01     11.97 o 
  -1  16   6      109.34      107.74     13.01 o 
   0  16   6        2.76       12.14      5.69 o 
   1  16   6      375.58      348.53     46.26 o 
   2  16   6       86.02       90.88     22.70 o 
  -7   0   7       53.49       94.04     14.35 o 
  -5   0   7       20.09       27.10      8.05 o 
  -3   0   7     1683.66     1671.68     17.38 o 
  -1   0   7        3.16        4.13      2.44 o 
   1   0   7    18981.15    19741.49    166.04 o 
   3   0   7     1356.71     1351.43     57.42 o 
   5   0   7       43.46       28.68      5.87 o 
   7   0   7       81.55      118.18     27.57 o 
  -8   1   7       12.91       34.71      9.52 o 
  -7   1   7     1035.56      993.83     17.26 o 
  -6   1   7      223.20      216.73      9.37 o 
  -5   1   7      363.09      348.71     13.67 o 
  -4   1   7      564.23      520.95     11.05 o 
  -3   1   7     5519.23     5545.56     37.03 o 
  -2   1   7       87.68       97.89      5.10 o 
  -1   1   7      304.52      249.21      4.12 o 
   0   1   7     6193.06     6244.73     20.40 o 
   1   1   7     1020.31     1075.86     13.33 o 
   2   1   7       24.29       83.41      6.66 o 
   3   1   7      286.84      247.40      8.98 o 
   4   1   7       69.55       65.73      6.23 o 
   5   1   7       31.02       38.54      6.89 o 
   6   1   7      202.23      210.07     27.40 o 
   7   1   7       64.29       60.22     11.78 o 
   8   1   7      351.69      358.17     56.61 o 
  -8   2   7       14.56       15.70      7.16 o 
  -7   2   7      309.39      279.76     16.15 o 
  -6   2   7      984.73      993.79     13.69 o 
  -5   2   7       58.60       66.19      4.61 o 
  -4   2   7       72.31       72.33      6.28 o 
  -3   2   7     2497.99     2706.82     19.27 o 
  -2   2   7     1259.73     1310.19     10.06 o 
  -1   2   7       43.39       53.29      4.09 o 
   0   2   7        9.08        8.63      2.25 o 
   1   2   7     3835.72     3799.10     23.02 o 
   2   2   7        0.02        2.86      2.64 o 
   3   2   7      567.72      547.03     11.57 o 
   4   2   7      342.98      327.83     10.38 o 
   5   2   7     2148.21     2066.55     40.82 o 
   6   2   7       42.52       31.28      8.06 o 
   7   2   7       59.87       54.59     11.41 o 
   8   2   7      360.74      444.82     92.83 o 
  -8   3   7      129.25      116.03     12.97 o 
  -7   3   7       83.17       77.74      7.67 o 
  -6   3   7       59.97       54.99      5.81 o 
  -5   3   7      704.42      647.30     28.89 o 
  -4   3   7      428.04      429.81     16.38 o 
  -3   3   7     4605.29     4585.41     28.83 o 
  -2   3   7       94.61      121.52      6.69 o 
  -1   3   7       19.58       14.40      2.01 o 
   0   3   7     1325.07     1255.20      9.92 o 
   1   3   7     1594.84     1522.89     16.27 o 
   2   3   7      688.89      674.87     11.99 o 
   3   3   7     2937.34     3001.59     28.89 o 
   4   3   7     1151.94     1064.74     21.16 o 
   5   3   7       73.23       90.27      7.44 o 
   6   3   7       38.20       58.72      9.58 o 
   7   3   7      116.25      143.64     15.73 o 
   8   3   7      245.84      290.84     26.51 o 
  -8   4   7        0.03        4.84      5.10 o 
  -7   4   7        2.56       16.40      5.78 o 
  -6   4   7     1216.27     1221.01     18.89 o 
  -5   4   7      312.52      303.80     17.63 o 
  -4   4   7        0.25        7.55      2.05 o 
  -3   4   7       74.35       83.03      6.62 o 
  -2   4   7       64.40       71.66      4.60 o 
  -1   4   7        9.75       14.17      3.62 o 
   0   4   7       18.11       12.19      1.88 o 
   1   4   7      743.13      564.68      7.62 o 
   2   4   7       45.20       55.76      4.88 o 
   3   4   7      679.28      686.01     16.63 o 
   4   4   7      966.45      971.02     15.70 o 
   5   4   7      269.93      301.46     27.82 o 
   6   4   7      267.24      263.25     17.01 o 
   7   4   7      344.37      368.25     28.14 o 
  -8   5   7       92.99      107.05     16.63 o 
  -7   5   7       25.29       30.90      6.28 o 
  -6   5   7      474.43      452.70     25.07 o 
  -5   5   7      748.73      789.10     14.73 o 
  -4   5   7       53.49       73.54      9.85 o 
  -3   5   7       14.18       32.22      3.36 o 
  -2   5   7       29.95       30.23      5.41 o 
  -1   5   7      243.11      258.98      9.71 o 
   0   5   7      291.09      314.07     12.12 o 
   1   5   7      296.04      273.41      9.88 o 
   2   5   7     3255.97     3273.19     40.94 o 
   3   5   7      664.62      648.42     23.81 o 
   4   5   7     1462.27     1431.68     33.39 o 
   5   5   7       66.34       63.47     12.78 o 
   6   5   7      439.39      397.89     16.97 o 
   7   5   7       59.74       78.20     12.34 o 
  -8   6   7       83.75       87.13     17.51 o 
  -7   6   7      176.26      173.17     30.22 o 
  -6   6   7       81.78       89.74     13.04 o 
  -5   6   7      190.04      178.56      9.06 o 
  -4   6   7       63.77       60.33      8.51 o 
  -3   6   7        7.40        5.86      1.99 o 
  -2   6   7        0.16       14.87      5.42 o 
  -1   6   7      337.55      373.91     12.23 o 
   0   6   7        4.51        7.89      2.24 o 
   1   6   7     5674.50     5904.09     50.91 o 
   2   6   7      108.17      114.16      8.68 o 
   3   6   7     1554.90     1568.19     24.02 o 
   4   6   7      184.71      186.85     13.32 o 
   5   6   7        3.73       10.02      7.31 o 
   6   6   7       82.77       90.75     15.35 o 
   7   6   7       60.08       64.42     14.50 o 
  -8   7   7       78.50       63.03     12.84 o 
  -7   7   7      111.97      125.54     13.48 o 
  -6   7   7       21.65       30.75     11.97 o 
  -5   7   7     1544.75     1496.79     26.04 o 
  -4   7   7      116.53      123.49      6.79 o 
  -3   7   7     2097.74     2114.89     24.91 o 
  -2   7   7       27.61       36.44      7.97 o 
  -1   7   7        4.84       13.04      4.80 o 
   0   7   7      520.53      563.32     15.29 o 
   1   7   7       15.90       17.78      3.42 o 
   2   7   7       82.54       84.76      7.81 o 
   3   7   7      164.25      162.61     15.16 o 
   4   7   7       28.67       29.61      7.06 o 
   5   7   7      104.99       87.78     13.45 o 
   6   7   7      247.48      227.60     19.11 o 
   7   7   7        7.10       10.70      6.11 o 
  -7   8   7      160.11      162.90     28.81 o 
  -6   8   7        0.76       15.96      9.14 o 
  -5   8   7        5.99       17.02      8.57 o 
  -4   8   7      490.58      490.09     19.20 o 
  -3   8   7        0.42        2.88      1.53 o 
  -2   8   7       73.40       94.60     12.98 o 
  -1   8   7      248.74      227.11      9.96 o 
   0   8   7      275.95      243.63     19.28 o 
   1   8   7        2.82        6.18      2.91 o 
   2   8   7       25.71       32.45      5.86 o 
   3   8   7     1505.35     1331.65     32.96 o 
   4   8   7       96.85      100.62     17.50 o 
   5   8   7      183.42      172.34     18.08 o 
   6   8   7      113.42      120.64     13.17 o 
   7   8   7      268.95      257.29     22.74 o 
  -7   9   7       61.12       88.00     20.73 o 
  -6   9   7      517.45      520.13     26.21 o 
  -5   9   7      239.27      222.92     29.81 o 
  -4   9   7      452.91      465.27     16.69 o 
  -3   9   7      166.56      173.71     26.99 o 
  -2   9   7        0.85        7.09      5.73 o 
  -1   9   7      421.33      390.93     11.82 o 
   0   9   7      455.49      490.10     57.15 o 
   1   9   7      106.43      140.32      7.85 o 
   2   9   7       10.20        7.85      5.05 o 
   3   9   7      902.44      850.98     22.49 o 
   4   9   7        8.42        7.93      5.75 o 
   5   9   7        5.23       15.60     10.29 o 
   6   9   7       31.25       30.55      7.23 o 
  -7  10   7        6.14       24.17      8.92 o 
  -6  10   7        8.57       25.63      6.63 o 
  -5  10   7       46.65       40.47     16.50 o 
  -4  10   7        5.93       11.86      6.25 o 
  -3  10   7       56.38       68.51      8.47 o 
  -2  10   7      135.78      142.29     10.52 o 
  -1  10   7      211.48      202.20     17.17 o 
   0  10   7       49.71       53.32      5.09 o 
   1  10   7       17.05       19.69      4.81 o 
   2  10   7     1424.29     1407.18     18.76 o 
   3  10   7       74.57       95.71      7.02 o 
   4  10   7       67.02       70.97     10.11 o 
   5  10   7      123.11      118.71     20.27 o 
   6  10   7      226.99      263.67     23.22 o 
  -6  11   7       20.36       22.96     10.16 o 
  -5  11   7        8.55       10.06      5.69 o 
  -4  11   7       14.95       17.40      4.86 o 
  -3  11   7      116.84      129.56     15.40 o 
  -2  11   7      596.20      558.75     18.33 o 
  -1  11   7        1.09       16.78      7.47 o 
   0  11   7        3.36        5.49      3.51 o 
   1  11   7      176.23      177.09     11.67 o 
   2  11   7      495.15      509.57     12.35 o 
   3  11   7      311.66      299.43     22.30 o 
   4  11   7      242.54      221.20     13.18 o 
   5  11   7      171.73      191.28     25.34 o 
   6  11   7       89.39       95.21     15.94 o 
  -6  12   7       22.40       24.05      9.33 o 
  -5  12   7        0.58       20.37     10.61 o 
  -4  12   7       23.97       31.76     10.40 o 
  -3  12   7        9.86       16.77      7.13 o 
  -2  12   7      144.24      146.68     13.90 o 
  -1  12   7     1274.12     1307.23     23.80 o 
   0  12   7      226.49      198.89     11.08 o 
   1  12   7      358.59      341.89     16.02 o 
   2  12   7       45.26       39.86      8.25 o 
   3  12   7       89.93      100.67     11.44 o 
   4  12   7       30.00       45.56      8.07 o 
   5  12   7      159.60      135.23     18.37 o 
  -5  13   7        3.13       16.80     14.02 o 
  -4  13   7      133.68      139.33     22.44 o 
  -3  13   7      268.30      268.49     21.38 o 
  -2  13   7      930.69      967.08     23.38 o 
  -1  13   7      318.95      353.73     24.96 o 
   0  13   7      104.11      109.92      9.69 o 
   1  13   7       21.83       31.46     10.20 o 
   2  13   7      120.39      132.11      9.58 o 
   3  13   7        4.17        6.04      5.10 o 
   4  13   7       78.72       88.20     10.20 o 
  -5  14   7       13.88       21.73     12.95 o 
  -4  14   7       42.67       34.96      9.67 o 
  -3  14   7       36.85       43.84      7.30 o 
  -2  14   7      915.77      942.28     32.44 o 
  -1  14   7       63.74       77.89     12.68 o 
   0  14   7       36.83       26.18      7.15 o 
   1  14   7      115.29      142.53     10.68 o 
   2  14   7       43.38       37.21     10.73 o 
   3  14   7        4.10       22.00      8.35 o 
   4  14   7      381.28      406.18     19.56 o 
  -4  15   7      125.08      107.25     19.78 o 
  -3  15   7       26.21       32.40      9.27 o 
  -2  15   7      126.33      139.79     16.14 o 
  -1  15   7       96.16      106.24     13.66 o 
   0  15   7        0.11        8.87      5.73 o 
   1  15   7       28.77       26.00      8.52 o 
   2  15   7       73.81       82.69     10.83 o 
   3  15   7       61.44       53.74     18.11 o 
  -2  16   7       11.61       10.28      6.49 o 
  -1  16   7      188.72      220.96     19.24 o 
   0  16   7      139.66      142.00     17.84 o 
   1  16   7      131.82      118.87     12.48 o 
  -8   0   8       76.81       84.58     18.11 o 
  -6   0   8        4.03        8.28      5.12 o 
  -4   0   8     1094.70     1217.22     31.86 o 
  -2   0   8      376.80      471.87     11.69 o 
   0   0   8      116.52      106.24      9.58 o 
   2   0   8     1051.80     1059.65     42.61 o 
   4   0   8      660.91      688.77     20.29 o 
   6   0   8       13.41       16.50     13.21 o 
  -8   1   8       22.82       36.93      8.59 o 
  -7   1   8        1.92        7.12      5.31 o 
  -6   1   8      215.12      217.66      8.46 o 
  -5   1   8      198.06      209.61     11.40 o 
  -4   1   8      857.89      818.26     12.30 o 
  -3   1   8      249.83      219.49      8.87 o 
  -2   1   8     1605.90     1399.93     12.33 o 
  -1   1   8      356.43      418.22      7.46 o 
   0   1   8      511.13      454.91      7.25 o 
   1   1   8      660.73      619.10      7.26 o 
   2   1   8     2144.16     2175.25     24.62 o 
   3   1   8      136.52      133.18      8.29 o 
   4   1   8      829.56      788.34     30.21 o 
   5   1   8        6.83       19.36      3.57 o 
   6   1   8       38.54       46.16     15.53 o 
   7   1   8       35.26       33.95     10.97 o 
  -8   2   8      344.59      374.98     32.66 o 
  -7   2   8       93.40       93.47      7.49 o 
  -6   2   8      820.89      786.88     12.98 o 
  -5   2   8      493.87      489.67     20.45 o 
  -4   2   8      480.10      507.95     11.44 o 
  -3   2   8     2117.62     2133.03     19.46 o 
  -2   2   8     1436.42     1561.42     16.85 o 
  -1   2   8      346.19      367.42      6.68 o 
   0   2   8     1640.05     1678.06     13.26 o 
   1   2   8      380.25      377.99     10.96 o 
   2   2   8     6121.04     6290.50     99.26 o 
   3   2   8       37.96       36.78      3.93 o 
   4   2   8      792.05      772.43     14.26 o 
   5   2   8      855.56      789.26     13.79 o 
   6   2   8      373.00      361.91     16.41 o 
   7   2   8        0.00        9.52     18.71 o 
  -8   3   8      317.38      317.32     16.27 o 
  -7   3   8      136.22      130.05     10.03 o 
  -6   3   8      264.46      259.67      8.34 o 
  -5   3   8      121.89      136.73      7.34 o 
  -4   3   8      182.62      172.56     10.11 o 
  -3   3   8     1076.05     1014.55     13.84 o 
  -2   3   8     2993.18     2977.64     21.26 o 
  -1   3   8        0.86       15.03      2.01 o 
   0   3   8       51.10       56.50      4.61 o 
   1   3   8     1609.11     1676.84     14.03 o 
   2   3   8       35.59       67.52      7.60 o 
   3   3   8       27.94       29.52      4.64 o 
   4   3   8     1358.95     1272.71     18.97 o 
   5   3   8       15.02       19.30      6.83 o 
   6   3   8       17.35       19.17      6.92 o 
   7   3   8        4.08       20.35     10.54 o 
  -8   4   8       18.72       12.74     11.07 o 
  -7   4   8       40.79       34.25      6.31 o 
  -6   4   8      439.90      426.45     14.35 o 
  -5   4   8      287.08      288.57     13.17 o 
  -4   4   8       84.14       89.17      8.38 o 
  -3   4   8       20.63       23.98      3.33 o 
  -2   4   8      176.77      209.64     13.18 o 
  -1   4   8        4.78       12.13      4.59 o 
   0   4   8      176.12      153.21      4.91 o 
   1   4   8       52.99       53.87      4.93 o 
   2   4   8      353.69      308.84     10.33 o 
   3   4   8     1514.13     1481.72     23.16 o 
   4   4   8      296.98      263.79     17.56 o 
   5   4   8       10.61       22.15      7.34 o 
   6   4   8      126.15      121.92     13.98 o 
   7   4   8        0.87       25.28     13.82 o 
  -8   5   8        4.70        6.64     10.73 o 
  -7   5   8      593.08      531.46     21.46 o 
  -6   5   8      915.07      932.10     28.85 o 
  -5   5   8      316.56      324.25     18.07 o 
  -4   5   8      317.69      319.43     13.14 o 
  -3   5   8      262.47      236.81      9.28 o 
  -2   5   8        9.27       29.94      8.84 o 
  -1   5   8     2388.28     2438.88     40.14 o 
   0   5   8       48.60       34.98      3.02 o 
   1   5   8      380.24      371.50      8.84 o 
   2   5   8      301.74      309.75     12.21 o 
   3   5   8       81.27      100.07      9.63 o 
   4   5   8      262.20      251.86     12.13 o 
   5   5   8      128.90      126.84     10.65 o 
   6   5   8        0.63       11.46      8.35 o 
   7   5   8        5.41        5.86      6.94 o 
  -8   6   8        1.01        8.18     10.13 o 
  -7   6   8       20.42       37.76     10.60 o 
  -6   6   8      168.46      180.03     13.77 o 
  -5   6   8        0.45        3.14      3.70 o 
  -4   6   8     1057.89     1086.86     15.49 o 
  -3   6   8      153.99      190.32     11.65 o 
  -2   6   8      335.01      362.89     19.23 o 
  -1   6   8        0.11       41.72      9.66 o 
   0   6   8        1.81        3.19      1.82 o 
   1   6   8      119.12       96.02      8.30 o 
   2   6   8     2798.37     2772.51     31.39 o 
   3   6   8       62.85       55.82      4.94 o 
   4   6   8     1039.98      989.66     24.53 o 
   5   6   8        0.04       15.97      6.73 o 
   6   6   8      324.72      360.35     34.35 o 
   7   6   8      104.36      108.91     13.74 o 
  -8   7   8        4.14        0.60     10.53 o 
  -7   7   8      135.21      115.60     14.99 o 
  -6   7   8      321.59      349.85     24.01 o 
  -5   7   8      279.63      225.16     22.56 o 
  -4   7   8      209.67      211.10      7.90 o 
  -3   7   8      147.88      175.00     10.24 o 
  -2   7   8     1198.99     1190.58     22.20 o 
  -1   7   8       28.49       41.78      8.57 o 
   0   7   8      849.57      827.86     11.09 o 
   1   7   8       45.42       50.76      6.96 o 
   2   7   8      818.17      856.50     16.87 o 
   3   7   8      439.94      454.50     14.55 o 
   4   7   8      117.74      124.53      9.56 o 
   5   7   8       31.13       25.61      7.48 o 
   6   7   8       27.53       21.14      6.56 o 
   7   7   8       60.08       84.72     18.53 o 
  -7   8   8       67.59       51.91     12.16 o 
  -6   8   8      221.68      230.32     29.77 o 
  -5   8   8       72.42       65.16      9.42 o 
  -4   8   8      529.08      564.86     17.26 o 
  -3   8   8      407.78      410.54     15.73 o 
  -2   8   8        2.12       21.05      6.68 o 
  -1   8   8       98.54       80.91     10.24 o 
   0   8   8        5.40       12.37      2.52 o 
   1   8   8      264.98      252.06     16.89 o 
   2   8   8     2061.40     1991.25     26.99 o 
   3   8   8       45.59       47.47      6.08 o 
   4   8   8      308.13      312.36     17.21 o 
   5   8   8        0.79       12.11      6.97 o 
   6   8   8        6.20       11.86      7.29 o 
  -7   9   8      331.66      286.27     25.35 o 
  -6   9   8      181.60      211.09     59.83 o 
  -5   9   8       18.41       24.32     10.53 o 
  -4   9   8       29.65       31.77      6.25 o 
  -3   9   8      676.68      649.99     21.46 o 
  -2   9   8      746.42      772.49     23.22 o 
  -1   9   8     3161.51     3090.84     64.58 o 
   0   9   8      254.86      238.89     12.67 o 
   1   9   8      146.83      146.89     13.03 o 
   2   9   8      163.11      154.40     11.22 o 
   3   9   8       88.69      106.25     17.93 o 
   4   9   8      194.36      210.74     20.51 o 
   5   9   8       10.86       12.92      6.33 o 
   6   9   8      208.57      242.83     19.45 o 
  -7  10   8        0.27       15.22      5.70 o 
  -6  10   8       36.38       41.79      9.88 o 
  -5  10   8        1.91        4.90      4.75 o 
  -4  10   8       85.85      109.96     17.47 o 
  -3  10   8        0.01        7.68      8.78 o 
  -2  10   8     1015.45     1100.73     30.18 o 
  -1  10   8      854.58      938.55     36.49 o 
   0  10   8      145.06      134.04      6.02 o 
   1  10   8      399.27      439.31     12.42 o 
   2  10   8       26.60       22.09      5.25 o 
   3  10   8      200.98      161.98     10.86 o 
   4  10   8      639.96      657.87     32.05 o 
   5  10   8       10.01       20.16      7.20 o 
   6  10   8       16.49       12.80      7.15 o 
  -6  11   8       70.99       68.91     25.72 o 
  -5  11   8       29.24       33.02      9.38 o 
  -4  11   8      374.79      360.33     28.79 o 
  -3  11   8        2.85        8.35      8.43 o 
  -2  11   8       82.43       69.53     11.77 o 
  -1  11   8      378.47      363.23     16.57 o 
   0  11   8      264.70      259.92     14.73 o 
   1  11   8      119.24      114.88      8.85 o 
   2  11   8        7.98       11.12      4.50 o 
   3  11   8      190.33      166.17     15.08 o 
   4  11   8        3.04       12.31      6.31 o 
   5  11   8        6.65       14.91      7.32 o 
  -6  12   8      116.40       96.63     21.78 o 
  -5  12   8       37.84       43.41     16.73 o 
  -4  12   8      177.40      176.79     19.83 o 
  -3  12   8       12.35       10.92      7.05 o 
  -2  12   8      127.42      137.58     14.30 o 
  -1  12   8       85.53      109.93     14.17 o 
   0  12   8       76.46       70.00      8.52 o 
   1  12   8       62.28       59.25      6.46 o 
   2  12   8       53.11       49.10      7.24 o 
   3  12   8       36.72       40.04      9.02 o 
   4  12   8      232.19      244.75     19.33 o 
   5  12   8        0.82        9.84      6.56 o 
  -5  13   8      118.39       68.43     16.94 o 
  -4  13   8        0.04        5.59      6.95 o 
  -3  13   8      284.41      246.90     29.34 o 
  -2  13   8      856.59      919.44     20.72 o 
  -1  13   8      147.14      118.07     15.30 o 
   0  13   8      351.31      354.21     19.11 o 
   1  13   8      115.40      117.05     12.90 o 
   2  13   8      107.06       99.00     12.08 o 
   3  13   8      179.28      176.26     12.97 o 
   4  13   8        9.21        7.59      5.63 o 
  -4  14   8       27.36       19.99      6.83 o 
  -3  14   8       18.02       16.92      5.22 o 
  -2  14   8       12.22        8.78      5.50 o 
  -1  14   8       10.67       19.69     10.62 o 
   0  14   8      319.35      336.33     20.02 o 
   1  14   8        0.02       14.06      6.91 o 
   2  14   8       27.45       22.50      8.67 o 
   3  14   8       45.62       32.19     20.12 o 
  -3  15   8      374.30      357.05     50.68 o 
  -2  15   8       23.02       35.89      7.06 o 
  -1  15   8      339.61      353.40     36.87 o 
   0  15   8      289.96      308.84     43.83 o 
   1  15   8       37.16       29.11     19.65 o 
   2  15   8       42.88       18.65      7.62 o 
   3  15   8       34.96       35.58      9.78 o 
  -2  16   8        3.23       12.70      5.77 o 
  -1  16   8        0.11       19.01      6.18 o 
   0  16   8       11.36       19.20      6.52 o 
   1  16   8        8.07       11.15      6.57 o 
  -7   0   9      110.82      124.02     14.42 o 
  -5   0   9      150.72      180.39     12.00 o 
  -3   0   9     3736.74     4034.10     70.24 o 
  -1   0   9      569.22      607.02     10.10 o 
   1   0   9      509.70      500.61     18.04 o 
   3   0   9      202.04      187.14     11.69 o 
   5   0   9      717.99      651.46     19.38 o 
   7   0   9      509.89      480.78    113.55 o 
  -8   1   9       21.37       24.50      9.56 o 
  -7   1   9       53.09       58.84      7.39 o 
  -6   1   9      573.27      562.75     19.09 o 
  -5   1   9       26.89       28.89      4.11 o 
  -4   1   9       47.30       52.53      5.86 o 
  -3   1   9      400.55      461.45     10.17 o 
  -2   1   9     6856.54     7163.23     55.35 o 
  -1   1   9     1460.30     1317.60     11.89 o 
   0   1   9      538.54      536.02     10.41 o 
   1   1   9     1571.72     1555.46     14.79 o 
   2   1   9       53.08       56.87      4.96 o 
   3   1   9      442.74      429.57     19.57 o 
   4   1   9       78.69       96.45      9.86 o 
   5   1   9     1441.10     1385.47     21.65 o 
   6   1   9      993.69      992.84     27.13 o 
   7   1   9       20.24        8.39      9.34 o 
  -8   2   9        1.85        6.71      6.07 o 
  -7   2   9      237.91      216.26     19.91 o 
  -6   2   9      588.85      567.84     10.83 o 
  -5   2   9      901.97      953.82     16.29 o 
  -4   2   9      131.16      133.98      8.15 o 
  -3   2   9       60.25       65.58      7.28 o 
  -2   2   9       30.50       38.66      4.28 o 
  -1   2   9      304.32      288.71      6.11 o 
   0   2   9        3.20        6.83      2.91 o 
   1   2   9     2937.60     3034.90     29.38 o 
   2   2   9      865.82      824.39     16.61 o 
   3   2   9     3655.71     3617.24     41.46 o 
   4   2   9       27.39       19.86      6.85 o 
   5   2   9        7.18        4.38      3.12 o 
   6   2   9      155.74      186.13     15.16 o 
   7   2   9       26.02       42.09     13.35 o 
  -8   3   9       62.76       69.78      9.62 o 
  -7   3   9       37.82       37.08      6.52 o 
  -6   3   9      201.02      222.72     10.05 o 
  -5   3   9     1828.89     1863.75     24.67 o 
  -4   3   9      711.74      688.95     16.20 o 
  -3   3   9     1172.12     1253.39     20.74 o 
  -2   3   9      119.18      113.71      5.92 o 
  -1   3   9      673.92      595.40      9.71 o 
   0   3   9      737.78      822.18      9.40 o 
   1   3   9      226.36      221.09      8.23 o 
   2   3   9        3.00        7.35      3.09 o 
   3   3   9     2208.91     2088.82     42.20 o 
   4   3   9       48.71       63.18      7.76 o 
   5   3   9       13.58       11.19      8.08 o 
   6   3   9        0.66        9.16      6.73 o 
   7   3   9      223.71      254.57     29.98 o 
  -8   4   9       25.89       31.59     11.13 o 
  -7   4   9       36.11       43.33      7.29 o 
  -6   4   9       52.19       41.91      5.02 o 
  -5   4   9      362.45      408.64     12.28 o 
  -4   4   9       35.00       43.99      6.19 o 
  -3   4   9     1595.87     1681.54     13.95 o 
  -2   4   9      561.37      555.05     18.87 o 
  -1   4   9     1113.19     1159.47     12.90 o 
   0   4   9     1590.33     1778.95     19.77 o 
   1   4   9      177.94      188.21      9.19 o 
   2   4   9      413.54      434.96     28.57 o 
   3   4   9       52.23       45.20      5.02 o 
   4   4   9      329.87      303.39     11.01 o 
   5   4   9      353.38      343.93     14.98 o 
   6   4   9       14.24       16.00      7.25 o 
   7   4   9      191.38      195.35     21.67 o 
  -8   5   9       77.98       61.04     17.71 o 
  -7   5   9      387.98      371.23     23.27 o 
  -6   5   9        1.66        7.03      4.97 o 
  -5   5   9      304.57      304.15     19.09 o 
  -4   5   9     2033.82     1972.53     22.09 o 
  -3   5   9      218.97      190.13      6.63 o 
  -2   5   9      203.41      203.85     16.63 o 
  -1   5   9      839.24      753.67     17.92 o 
   0   5   9       85.36       76.78      4.21 o 
   1   5   9      596.00      533.99     15.20 o 
   2   5   9       58.80       52.31      6.60 o 
   3   5   9      194.61      157.43     16.61 o 
   4   5   9       48.02       54.45      5.38 o 
   5   5   9        2.38       20.62      6.89 o 
   6   5   9      390.20      427.38     23.81 o 
   7   5   9        1.14       11.00     11.80 o 
  -8   6   9        0.05       12.40      7.23 o 
  -7   6   9       36.30       30.48      8.87 o 
  -6   6   9       39.41       45.31     13.31 o 
  -5   6   9      315.68      300.14     20.43 o 
  -4   6   9       54.94       54.49      6.76 o 
  -3   6   9       33.74       35.64      5.47 o 
  -2   6   9       47.75       49.10      6.59 o 
  -1   6   9        1.41        3.27      4.99 o 
   0   6   9      532.44      573.74      8.78 o 
   1   6   9       52.57       43.40      4.75 o 
   2   6   9        0.10        8.45      5.16 o 
   3   6   9       39.30       38.28      5.70 o 
   4   6   9       30.05       32.19      4.65 o 
   5   6   9      332.45      349.17     19.80 o 
   6   6   9       53.00       53.02      8.72 o 
   7   6   9        7.06       10.85      9.74 o 
  -8   7   9        5.17        8.29      7.24 o 
  -7   7   9        0.01       12.61     10.46 o 
  -6   7   9      214.00      217.79     20.49 o 
  -5   7   9       13.13       12.82      4.74 o 
  -4   7   9      314.17      266.06     19.94 o 
  -3   7   9      133.84      183.11     14.55 o 
  -2   7   9      380.68      370.63     15.50 o 
  -1   7   9      898.36      853.58     16.65 o 
   0   7   9       44.60       34.10      4.19 o 
   1   7   9      382.89      349.13     19.47 o 
   2   7   9       23.92       33.64      5.36 o 
   3   7   9     1866.43     1925.58     32.94 o 
   4   7   9       47.93       54.88     14.06 o 
   5   7   9      329.90      320.76     20.52 o 
   6   7   9       35.35       24.81      7.36 o 
   7   7   9       86.06       83.95     15.49 o 
  -7   8   9     1107.01     1128.49     30.20 o 
  -6   8   9        0.86        9.27      6.24 o 
  -5   8   9      993.31      957.66     30.95 o 
  -4   8   9     1231.40     1229.69     21.12 o 
  -3   8   9      328.33      346.39     19.87 o 
  -2   8   9       58.65       56.71      9.03 o 
  -1   8   9      450.30      473.55     32.60 o 
   0   8   9       35.58       28.43      3.52 o 
   1   8   9      130.95      141.20      7.23 o 
   2   8   9        0.12       15.22      5.16 o 
   3   8   9     3347.20     3468.04     32.94 o 
   4   8   9        7.73       17.62      7.43 o 
   5   8   9       13.84       22.85      7.90 o 
   6   8   9      210.91      282.32     23.66 o 
  -7   9   9      333.98      334.60     62.95 o 
  -6   9   9      212.69      215.08     26.32 o 
  -5   9   9      572.94      496.13     26.88 o 
  -4   9   9      172.23      159.15     13.00 o 
  -3   9   9      369.75      380.81     15.21 o 
  -2   9   9       74.38       73.49      9.63 o 
  -1   9   9       31.09       49.21     10.19 o 
   0   9   9      175.18      173.16      9.72 o 
   1   9   9      103.26      105.58      6.55 o 
   2   9   9       25.22       23.80      5.24 o 
   3   9   9      212.71      195.83     17.15 o 
   4   9   9      411.01      400.98     28.35 o 
   5   9   9       17.26       24.34      6.78 o 
   6   9   9        1.45        8.51      4.82 o 
  -7  10   9        1.70       15.62      8.82 o 
  -6  10   9        0.16       13.68      5.70 o 
  -5  10   9      192.35      202.78     19.20 o 
  -4  10   9      135.97      145.27     16.47 o 
  -3  10   9      293.78      312.99     25.53 o 
  -2  10   9        0.23        6.68      7.76 o 
  -1  10   9     1178.93     1203.17     59.53 o 
   0  10   9       75.76       70.87      5.24 o 
   1  10   9      764.23      809.21     17.51 o 
   2  10   9      282.53      302.51     19.49 o 
   3  10   9       44.19       37.05      5.03 o 
   4  10   9      196.09      219.28     20.98 o 
   5  10   9       18.52       11.63      8.19 o 
   6  10   9       10.52        6.85      4.74 o 
  -6  11   9      337.02      319.87     41.91 o 
  -5  11   9      177.87      183.45     21.52 o 
  -4  11   9      124.69      103.96     11.53 o 
  -3  11   9      199.98      195.25     18.47 o 
  -2  11   9     1350.15     1389.95     43.19 o 
  -1  11   9      743.15      729.20     22.87 o 
   0  11   9       93.30       94.54      9.43 o 
   1  11   9      452.23      473.87     12.46 o 
   2  11   9        5.68       15.21      4.57 o 
   3  11   9       65.36       51.41      7.86 o 
   4  11   9       27.22       29.93      9.50 o 
   5  11   9        0.67        3.95      6.12 o 
  -6  12   9        4.44       10.74      9.28 o 
  -5  12   9       76.42       63.29     28.34 o 
  -4  12   9       18.05       11.54      5.25 o 
  -3  12   9      206.29      218.22     14.78 o 
  -2  12   9       40.10       51.93      8.36 o 
  -1  12   9       24.18       27.17      6.71 o 
   0  12   9       85.84       85.89     10.15 o 
   1  12   9      109.11      128.61     13.20 o 
   2  12   9       76.75       66.25      7.17 o 
   3  12   9       22.44       19.28      6.93 o 
   4  12   9       18.66       26.89      9.50 o 
   5  12   9      123.99      130.98     11.92 o 
  -5  13   9        1.57       -3.67      7.24 o 
  -4  13   9       91.00      114.53     20.52 o 
  -3  13   9      111.11      115.08     16.08 o 
  -2  13   9      177.87      160.36     31.52 o 
  -1  13   9       63.73       74.46     12.19 o 
   0  13   9      324.02      316.10     16.48 o 
   1  13   9      149.12      162.53     13.38 o 
   2  13   9        8.97       15.55      7.95 o 
   3  13   9       47.42       48.41     10.88 o 
   4  13   9       30.72       24.60     10.09 o 
  -4  14   9      372.63      360.74     41.83 o 
  -3  14   9       17.31       24.38      8.12 o 
  -2  14   9        0.01       12.53      4.85 o 
  -1  14   9       52.83       47.99      8.94 o 
   0  14   9        1.00       14.16      7.57 o 
   1  14   9       12.71        8.64      6.32 o 
   2  14   9        0.21       11.19      8.87 o 
   3  14   9      107.64      103.16     30.72 o 
  -3  15   9        5.63       11.44      8.82 o 
  -2  15   9      115.24      116.34     12.59 o 
  -1  15   9      108.45       96.82     11.20 o 
   0  15   9      131.39      143.64     14.00 o 
   1  15   9        7.83       13.17      7.60 o 
   2  15   9      190.15      175.78     17.63 o 
  -1  16   9      280.60      331.70     21.71 o 
   0  16   9      209.14      225.59     33.32 o 
  -8   0  10       82.40       65.73     11.20 o 
  -6   0  10       34.72       48.79     10.87 o 
  -4   0  10      154.89      231.94     42.86 o 
  -2   0  10      504.19      566.24     11.44 o 
   0   0  10       29.78       36.89      5.79 o 
   2   0  10      318.67      331.40     19.99 o 
   4   0  10       97.40       88.35     15.68 o 
   6   0  10      385.18      366.08     43.73 o 
  -8   1  10        0.14        8.27     14.62 o 
  -7   1  10       77.46       65.98      8.27 o 
  -6   1  10     1089.48     1117.97     15.79 o 
  -5   1  10      422.28      447.10     14.87 o 
  -4   1  10      196.62      172.55     10.61 o 
  -3   1  10      174.14      193.05     11.20 o 
  -2   1  10     1237.52     1378.50     17.11 o 
  -1   1  10      533.30      592.90      8.30 o 
   0   1  10     4669.06     4744.71     33.43 o 
   1   1  10     1194.14     1205.75     28.97 o 
   2   1  10      398.96      401.44     14.26 o 
   3   1  10      601.71      600.14     12.98 o 
   4   1  10      625.04      605.31     16.78 o 
   5   1  10      193.79      204.36     13.90 o 
   6   1  10       27.05       22.93      9.98 o 
   7   1  10      100.09      114.83     18.55 o 
  -8   2  10      313.29      348.59     17.78 o 
  -7   2  10       24.24       18.77      4.80 o 
  -6   2  10      186.30      205.07      8.32 o 
  -5   2  10       97.52      111.07      6.53 o 
  -4   2  10     1409.91     1469.91     20.87 o 
  -3   2  10      170.39      166.01      8.75 o 
  -2   2  10     2349.75     2492.15     25.17 o 
  -1   2  10     1230.83     1211.49     13.07 o 
   0   2  10      907.99      884.79     11.58 o 
   1   2  10      802.78      771.33     13.52 o 
   2   2  10       29.99       33.02      4.69 o 
   3   2  10      594.36      587.49     21.64 o 
   4   2  10      335.15      370.12     12.59 o 
   5   2  10       36.47       28.40      5.43 o 
   6   2  10       56.80       49.36     11.07 o 
   7   2  10       11.26       20.89     12.43 o 
  -8   3  10       17.48       17.10      9.86 o 
  -7   3  10       43.46       40.26      6.04 o 
  -6   3  10      518.86      554.77     11.25 o 
  -5   3  10     1221.68     1228.36     18.45 o 
  -4   3  10      577.22      530.99     13.90 o 
  -3   3  10       87.41       96.50      6.11 o 
  -2   3  10     2420.63     2495.90     28.57 o 
  -1   3  10       23.67       19.01      2.29 o 
   0   3  10      447.17      350.87      8.02 o 
   1   3  10     1205.30     1246.72     16.93 o 
   2   3  10      490.62      512.23     12.57 o 
   3   3  10      919.93      985.15     19.39 o 
   4   3  10     1700.13     1483.80    108.99 o 
   5   3  10       15.37       20.69      7.10 o 
   6   3  10        1.55        8.87      4.83 o 
   7   3  10        0.78       20.31     11.70 o 
  -8   4  10      137.73      137.16     49.23 o 
  -7   4  10       50.78       29.76      7.38 o 
  -6   4  10        7.92       13.10      3.44 o 
  -5   4  10       11.51       13.28      5.53 o 
  -4   4  10      558.35      573.90     16.63 o 
  -3   4  10      252.40      253.71     16.91 o 
  -2   4  10      761.26      796.78     21.34 o 
  -1   4  10       52.69       51.89      4.17 o 
   0   4  10     1161.48     1235.55     16.54 o 
   1   4  10      491.87      470.87     10.52 o 
   2   4  10     1032.41     1026.05     15.70 o 
   3   4  10      252.10      256.44     18.85 o 
   4   4  10      445.58      419.27     12.78 o 
   5   4  10       11.62       19.07     13.35 o 
   6   4  10      114.22      136.29     11.34 o 
   7   4  10      140.59      164.48     19.95 o 
  -8   5  10       17.64       21.93     12.81 o 
  -7   5  10      400.22      348.73     46.39 o 
  -6   5  10      375.04      412.69     22.73 o 
  -5   5  10      216.92      195.13     10.10 o 
  -4   5  10       91.73       84.38     10.91 o 
  -3   5  10        3.77        8.07      4.46 o 
  -2   5  10        3.38       12.67      5.34 o 
  -1   5  10       10.51       14.46      4.20 o 
   0   5  10      654.61      590.14     12.28 o 
   1   5  10      570.68      534.89     11.14 o 
   2   5  10     3156.96     3196.37     42.44 o 
   3   5  10     1265.79     1272.27     19.81 o 
   4   5  10      141.68      134.31      8.11 o 
   5   5  10        4.19       15.97      6.13 o 
   6   5  10       87.00       98.80     10.62 o 
   7   5  10       66.23       54.69     20.32 o 
  -8   6  10      128.28      150.51     38.63 o 
  -7   6  10        0.06        7.51      9.79 o 
  -6   6  10      683.47      699.37     30.38 o 
  -5   6  10       45.02       37.99      6.35 o 
  -4   6  10      224.71      212.06     21.79 o 
  -3   6  10        8.13       13.16     14.89 o 
  -2   6  10       43.44       65.81      7.93 o 
  -1   6  10      522.87      523.00     15.42 o 
   0   6  10        2.08        3.82      2.27 o 
   1   6  10      128.45      134.76     13.42 o 
   2   6  10      129.06      156.49      8.10 o 
   3   6  10      373.54      391.31     15.16 o 
   4   6  10       85.30       75.64      5.64 o 
   5   6  10        6.47       23.15      7.50 o 
   6   6  10        1.61       18.15      7.27 o 
   7   6  10       15.73       27.14     15.66 o 
  -7   7  10      122.65      108.93     22.74 o 
  -6   7  10       89.09      118.12     16.34 o 
  -5   7  10      295.97      277.69     23.16 o 
  -4   7  10      371.04      388.19     34.24 o 
  -3   7  10     1377.36     1388.22     24.66 o 
  -2   7  10       16.15       35.92      7.36 o 
  -1   7  10        8.74       21.68      8.10 o 
   0   7  10      567.12      539.21     10.49 o 
   1   7  10       55.18       59.95      6.68 o 
   2   7  10     1566.85     1618.81     28.45 o 
   3   7  10        3.68        5.71      4.36 o 
   4   7  10        1.03       14.35      6.66 o 
   5   7  10       24.29       19.38     10.32 o 
   6   7  10       26.09       23.45      7.16 o 
  -7   8  10        5.14        7.57      6.17 o 
  -6   8  10       93.22       85.71     14.02 o 
  -5   8  10       17.15       14.57      6.64 o 
  -4   8  10      352.77      367.65     20.52 o 
  -3   8  10     1478.88     1527.85     62.59 o 
  -2   8  10        0.74       19.53      5.08 o 
  -1   8  10        0.01        4.60     10.60 o 
   0   8  10       34.14       37.54      5.23 o 
   1   8  10        2.93       16.62      5.58 o 
   2   8  10      214.94      200.75      9.77 o 
   3   8  10       95.19      111.83      9.87 o 
   4   8  10      378.46      394.27     35.64 o 
   5   8  10      325.04      347.14     20.07 o 
   6   8  10       82.72       91.00      9.91 o 
  -7   9  10       20.16        8.93      6.77 o 
  -6   9  10      244.44      254.50     25.12 o 
  -5   9  10      254.95      235.77     41.97 o 
  -4   9  10      285.89      272.05     20.30 o 
  -3   9  10      226.07      180.05     22.54 o 
  -2   9  10      479.23      512.77     19.47 o 
  -1   9  10      238.43      237.65     16.06 o 
   0   9  10      751.79      739.89     27.00 o 
   1   9  10       46.40       59.34      6.60 o 
   2   9  10       22.36       17.26      4.98 o 
   3   9  10       66.58       57.71      5.87 o 
   4   9  10       34.64       27.72      6.72 o 
   5   9  10       56.45       42.82     12.72 o 
   6   9  10       34.44       37.62     10.13 o 
  -6  10  10      809.79      872.72     27.74 o 
  -5  10  10        0.84       11.78      6.53 o 
  -4  10  10       29.24       40.95     10.42 o 
  -3  10  10       36.46       35.20      7.21 o 
  -2  10  10       16.99       17.66      7.59 o 
  -1  10  10        1.53       10.82      6.62 o 
   0  10  10       54.09       51.82      4.58 o 
   1  10  10       89.89       78.65      8.39 o 
   2  10  10      163.25      152.65      8.47 o 
   3  10  10       11.42       13.58      3.98 o 
   4  10  10       48.87       36.96      6.41 o 
   5  10  10       29.06       26.00      7.51 o 
  -6  11  10        2.55       14.83      6.66 o 
  -5  11  10       99.97       94.45     16.63 o 
  -4  11  10        0.04        5.48      4.43 o 
  -3  11  10       84.32       76.33      9.53 o 
  -2  11  10       66.64       67.09     11.99 o 
  -1  11  10      150.50      153.56     14.10 o 
   0  11  10     1514.76     1583.11     25.95 o 
   1  11  10       23.00       21.51      5.46 o 
   2  11  10      369.48      406.77     26.89 o 
   3  11  10       39.32       39.16      7.17 o 
   4  11  10       59.15       59.55     11.24 o 
   5  11  10       26.02       23.21      7.44 o 
  -6  12  10       93.25      123.28     20.19 o 
  -5  12  10       34.41       30.28     11.45 o 
  -4  12  10        7.05       10.90      6.28 o 
  -3  12  10       99.60       93.43     10.95 o 
  -2  12  10       65.57       63.22     11.25 o 
  -1  12  10        0.09       10.76      5.81 o 
   0  12  10      150.55      152.26     28.45 o 
   1  12  10       16.80       25.21      7.60 o 
   2  12  10       78.30       83.41      9.43 o 
   3  12  10        5.04       13.36      5.53 o 
   4  12  10       65.31       69.30      8.07 o 
  -5  13  10      183.32      188.61     22.23 o 
  -4  13  10       58.76       68.24     13.49 o 
  -3  13  10       38.13       44.22     11.79 o 
  -2  13  10      324.32      324.37     47.01 o 
  -1  13  10      132.54      128.07     11.94 o 
   0  13  10       87.16       91.89     13.74 o 
   1  13  10      389.18      431.37     21.44 o 
   2  13  10       15.66       21.76      7.63 o 
   3  13  10       24.51       30.68     11.37 o 
   4  13  10      547.89      680.28     35.70 o 
  -4  14  10      217.02      173.60     23.40 o 
  -3  14  10      343.83      309.01     33.31 o 
  -2  14  10       32.63       46.49      8.50 o 
  -1  14  10        0.46        7.95      4.64 o 
   0  14  10       21.12       39.11      9.89 o 
   1  14  10       36.22       33.49      8.99 o 
   2  14  10        6.95       19.98      8.82 o 
   3  14  10        8.35        8.52     10.04 o 
  -3  15  10      232.94      197.22     20.81 o 
  -2  15  10       54.76       55.82      8.75 o 
  -1  15  10       59.83       51.10      9.85 o 
   0  15  10      114.68      140.78     15.71 o 
   1  15  10        1.68       13.12      9.46 o 
   2  15  10       16.76       22.84     10.29 o 
  -7   0  11      342.18      370.34     14.01 o 
  -5   0  11       84.41       96.99     17.74 o 
  -3   0  11      446.24      426.85     22.29 o 
  -1   0  11     1963.41     2010.40     27.00 o 
   1   0  11      841.00      829.43     27.96 o 
   3   0  11       14.69       18.86      8.16 o 
   5   0  11      360.04      388.50     20.19 o 
   7   0  11        3.63        4.76     13.95 o 
  -8   1  11      110.42      128.23     17.54 o 
  -7   1  11        4.28        7.92      3.94 o 
  -6   1  11      141.95      123.64      8.32 o 
  -5   1  11     1045.49     1032.35     17.09 o 
  -4   1  11      162.37      180.25     17.00 o 
  -3   1  11      345.46      296.42     12.19 o 
  -2   1  11     2339.85     2364.41     27.45 o 
  -1   1  11     1052.80     1032.38     19.97 o 
   0   1  11     5694.40     5909.29     79.12 o 
   1   1  11      864.08      806.50     16.07 o 
   2   1  11       95.84      102.45      8.86 o 
   3   1  11      801.71      756.24     16.21 o 
   4   1  11       53.08       51.21      6.27 o 
   5   1  11      243.94      221.75      9.62 o 
   6   1  11       34.27       34.06     10.73 o 
   7   1  11        2.09       11.80     11.47 o 
  -8   2  11        8.86       12.01     12.74 o 
  -7   2  11      171.72      193.30     19.70 o 
  -6   2  11        6.40       11.28      3.77 o 
  -5   2  11      264.96      246.61      9.57 o 
  -4   2  11       46.30       41.08      6.12 o 
  -3   2  11      544.70      539.95     10.47 o 
  -2   2  11      344.32      353.41     11.91 o 
  -1   2  11        9.31       13.83      3.65 o 
   0   2  11      879.06      850.24     13.13 o 
   1   2  11      297.30      300.37     10.63 o 
   2   2  11      229.16      255.32     22.94 o 
   3   2  11       67.10       77.86      8.43 o 
   4   2  11        6.08        4.72      5.23 o 
   5   2  11        0.48        9.51      6.46 o 
   6   2  11       11.71       15.26      8.62 o 
   7   2  11      383.84      399.55     69.22 o 
  -8   3  11      150.83      165.67     25.96 o 
  -7   3  11       79.97       85.58      8.47 o 
  -6   3  11       60.87       48.50      5.40 o 
  -5   3  11       22.53       22.46      6.29 o 
  -4   3  11      296.19      283.52     15.11 o 
  -3   3  11       22.67       19.21      2.71 o 
  -2   3  11     1063.37     1140.35     18.62 o 
  -1   3  11      112.72      124.87      5.96 o 
   0   3  11       55.28       58.38      3.68 o 
   1   3  11     1858.19     1826.33     27.81 o 
   2   3  11      247.30      259.34     12.06 o 
   3   3  11     1463.30     1403.07     21.25 o 
   4   3  11       40.47       35.71      8.99 o 
   5   3  11       16.27       10.78      6.77 o 
   6   3  11       99.97      146.02     21.40 o 
   7   3  11        3.70        4.56      8.15 o 
  -8   4  11       24.30       40.71     14.55 o 
  -7   4  11       10.23       23.58     11.94 o 
  -6   4  11        0.12        5.35      2.73 o 
  -5   4  11      481.72      485.68     16.24 o 
  -4   4  11      451.33      430.27      8.15 o 
  -3   4  11     1821.94     1859.34     30.91 o 
  -2   4  11     1803.88     1787.31     19.35 o 
  -1   4  11      340.67      337.74      7.64 o 
   0   4  11      382.50      396.84     15.99 o 
   1   4  11        9.06       17.37      4.26 o 
   2   4  11      448.53      446.69     12.75 o 
   3   4  11       64.33       58.73      6.70 o 
   4   4  11       20.94       28.39      6.24 o 
   5   4  11       71.42       70.63      8.19 o 
   6   4  11      145.30      148.92     16.26 o 
   7   4  11       94.40       72.18     16.10 o 
  -8   5  11       13.65       22.20     11.00 o 
  -7   5  11       14.34       23.88      9.66 o 
  -6   5  11        3.90       16.16      4.63 o 
  -5   5  11      288.65      273.00     10.23 o 
  -4   5  11      230.20      224.65      7.60 o 
  -3   5  11     1951.66     2001.65     38.48 o 
  -2   5  11        0.14        1.95      5.13 o 
  -1   5  11      481.24      492.54     14.89 o 
   0   5  11      610.15      560.87     39.91 o 
   1   5  11      686.46      651.67     13.79 o 
   2   5  11      147.99      163.90     10.39 o 
   3   5  11      154.52      156.90      7.75 o 
   4   5  11      328.96      329.36     11.28 o 
   5   5  11       71.06       93.19     10.50 o 
   6   5  11      188.68      192.25     12.16 o 
  -8   6  11       33.78       28.27     10.73 o 
  -7   6  11      408.59      442.51     25.09 o 
  -6   6  11        9.66       24.03      9.39 o 
  -5   6  11      354.07      365.54     21.65 o 
  -4   6  11       73.81       61.92      8.19 o 
  -3   6  11       59.48       70.84      9.52 o 
  -2   6  11       77.00       63.00      7.87 o 
  -1   6  11     1232.52     1301.99     27.84 o 
   0   6  11       56.98       46.09      4.90 o 
   1   6  11        7.63        5.58      3.69 o 
   2   6  11      131.94      152.47      9.94 o 
   3   6  11      902.13      918.71     25.43 o 
   4   6  11      124.28      135.20     15.44 o 
   5   6  11      178.40      201.23     14.39 o 
   6   6  11        2.29        8.68      6.63 o 
  -7   7  11        8.18       14.56      5.88 o 
  -6   7  11       24.22       19.28      6.75 o 
  -5   7  11       68.44       68.72      9.42 o 
  -4   7  11      473.65      460.04     16.36 o 
  -3   7  11      913.83      957.98     26.16 o 
  -2   7  11      450.06      459.49     15.02 o 
  -1   7  11      523.37      508.73     13.86 o 
   0   7  11      119.72      116.57      8.18 o 
   1   7  11     3873.03     3841.96     44.26 o 
   2   7  11      288.24      271.60     11.01 o 
   3   7  11      398.56      402.72     25.17 o 
   4   7  11       15.31       26.87     11.53 o 
   5   7  11      103.88      121.93     12.21 o 
   6   7  11       27.15       24.72     12.34 o 
  -7   8  11      239.81      262.79     39.98 o 
  -6   8  11        2.71        9.62      5.99 o 
  -5   8  11       30.26       28.51      6.70 o 
  -4   8  11      558.64      548.78     16.35 o 
  -3   8  11        2.88       14.43      8.51 o 
  -2   8  11      477.13      461.21     13.80 o 
  -1   8  11      745.47      799.37     42.56 o 
   0   8  11      427.22      430.54     19.78 o 
   1   8  11       81.52       80.51     13.12 o 
   2   8  11      384.23      369.74     10.66 o 
   3   8  11        0.02       12.30      5.07 o 
   4   8  11      224.55      230.31     13.50 o 
   5   8  11       25.51       25.55      9.93 o 
   6   8  11      178.63      177.74     14.90 o 
  -7   9  11       15.35       15.61     10.36 o 
  -6   9  11       21.60       13.41      9.29 o 
  -5   9  11       89.41      106.65     18.83 o 
  -4   9  11      993.53     1049.80     22.89 o 
  -3   9  11       19.87       27.73      7.66 o 
  -2   9  11      122.92      125.48     16.97 o 
  -1   9  11      155.03      161.04     16.25 o 
   0   9  11      249.75      254.11     16.82 o 
   1   9  11     2265.84     2281.10     27.00 o 
   2   9  11     3305.49     3341.77     32.84 o 
   3   9  11       24.23       22.09      4.71 o 
   4   9  11       26.95       26.87      5.85 o 
   5   9  11       30.73       45.38      8.95 o 
  -6  10  11       18.81        7.31      4.08 o 
  -5  10  11      135.06      123.74     20.32 o 
  -4  10  11        0.32        4.80      4.00 o 
  -3  10  11      453.47      473.33     24.25 o 
  -2  10  11      358.66      340.83     18.94 o 
  -1  10  11      307.28      352.84     28.39 o 
   0  10  11      363.99      372.36     15.88 o 
   1  10  11        0.00       10.69      4.96 o 
   2  10  11        0.01        9.23      3.67 o 
   3  10  11        4.66       19.33     11.08 o 
   4  10  11       24.88       22.32      7.52 o 
   5  10  11       56.00       75.65     11.28 o 
  -6  11  11       66.38      111.01     39.54 o 
  -5  11  11       10.86       12.31      8.25 o 
  -4  11  11      105.08       99.13     14.12 o 
  -3  11  11       20.11       19.28      6.47 o 
  -2  11  11      160.69      150.85     15.19 o 
  -1  11  11      580.73      624.26     33.61 o 
   0  11  11       19.29       26.24      7.96 o 
   1  11  11       50.50       64.15      9.43 o 
   2  11  11      196.09      144.65      9.84 o 
   3  11  11      186.38      192.91     12.25 o 
   4  11  11      111.78       83.94     14.23 o 
   5  11  11      119.65      120.05     11.25 o 
  -5  12  11      421.14      493.09     59.49 o 
  -4  12  11      150.51      159.98     27.68 o 
  -3  12  11       91.33      107.73     10.45 o 
  -2  12  11      432.71      463.99     24.23 o 
  -1  12  11       72.96       59.32     10.14 o 
   0  12  11       23.67       15.78     10.20 o 
   1  12  11       66.24       56.15     11.64 o 
   2  12  11       66.55       82.75      8.51 o 
   3  12  11       19.38       13.48      8.78 o 
   4  12  11      197.34      162.74     42.99 o 
  -5  13  11       24.27       19.30     19.79 o 
  -4  13  11       89.68       90.44     13.46 o 
  -3  13  11      138.94      142.35     15.82 o 
  -2  13  11      606.64      622.60     38.60 o 
  -1  13  11      744.72      778.44     43.62 o 
   0  13  11       61.41       48.98      9.99 o 
   1  13  11       20.47       19.64      7.06 o 
   2  13  11       93.86      117.25     24.05 o 
   3  13  11      136.51      157.11     15.13 o 
  -4  14  11        3.39        9.04      6.54 o 
  -3  14  11        0.89        8.53      5.47 o 
  -2  14  11      274.08      261.67     17.36 o 
  -1  14  11       31.91       34.77      7.22 o 
   0  14  11      106.52       96.04     12.37 o 
   1  14  11       25.46       26.03     10.28 o 
   2  14  11       25.70       10.11      6.64 o 
  -2  15  11        7.69       15.59      5.98 o 
  -1  15  11      483.97      473.20     26.78 o 
   0  15  11        5.70       16.83      6.12 o 
   1  15  11      294.80      330.56     20.92 o 
  -8   0  12     1806.22     1830.08     47.15 o 
  -6   0  12      195.59      181.86     16.73 o 
  -4   0  12       32.65       47.10      9.71 o 
  -2   0  12     3589.27     3540.59     63.62 o 
   0   0  12     3668.87     4018.24     70.78 o 
   2   0  12      436.46      466.03     19.91 o 
   4   0  12        0.87        9.76      7.19 o 
   6   0  12      355.53      334.89     30.99 o 
  -8   1  12       38.50       25.31      8.53 o 
  -7   1  12       61.35       61.21      7.11 o 
  -6   1  12      128.32      110.23      7.10 o 
  -5   1  12       35.55       35.80      4.27 o 
  -4   1  12      522.28      511.10     13.03 o 
  -3   1  12       10.75       12.59      2.75 o 
  -2   1  12     1612.83     1613.39     21.04 o 
  -1   1  12      122.55      112.33      7.89 o 
   0   1  12        6.94        8.86      3.45 o 
   1   1  12      238.32      266.18     27.66 o 
   2   1  12     1000.72      944.13     19.06 o 
   3   1  12      132.39      133.21      8.38 o 
   4   1  12      184.49      199.38     12.47 o 
   5   1  12       91.65       89.10     11.52 o 
   6   1  12        0.10       15.00     13.78 o 
   7   1  12       11.98       17.14     11.32 o 
  -8   2  12       35.81       37.09     12.61 o 
  -7   2  12      330.67      317.77     20.64 o 
  -6   2  12        0.27       13.04      4.02 o 
  -5   2  12       63.39       58.73      7.69 o 
  -4   2  12      171.60      183.82     10.97 o 
  -3   2  12        0.09        8.75     13.01 o 
  -2   2  12      155.27      165.46     11.62 o 
  -1   2  12      462.24      499.35     11.16 o 
   0   2  12      202.39      203.81     22.80 o 
   1   2  12      294.33      323.51     17.34 o 
   2   2  12        5.22       12.07      7.15 o 
   3   2  12     1855.09     1886.48     26.18 o 
   4   2  12       71.07       46.75      6.44 o 
   5   2  12       60.90       64.76      8.07 o 
   6   2  12      290.48      290.95     46.86 o 
   7   2  12       68.13       85.23     17.05 o 
  -8   3  12        9.71       25.96     13.48 o 
  -7   3  12      183.03      228.30     33.00 o 
  -6   3  12       54.78       65.33      8.41 o 
  -5   3  12        0.11        5.89      3.69 o 
  -4   3  12       97.08       83.73      7.87 o 
  -3   3  12       33.36       46.92      4.47 o 
  -2   3  12     1030.90     1025.67     12.32 o 
  -1   3  12       34.72       41.55      3.52 o 
   0   3  12      262.16      248.99     17.18 o 
   1   3  12       95.20      109.93      9.70 o 
   2   3  12     1033.16     1023.75     19.89 o 
   3   3  12     2289.45     2283.79     38.75 o 
   4   3  12      727.65      702.88     13.84 o 
   5   3  12       14.21       30.25      8.93 o 
   6   3  12       12.58       31.39      9.51 o 
  -8   4  12      232.62      232.74     26.02 o 
  -7   4  12      326.70      341.34     19.12 o 
  -6   4  12      162.18      147.57      9.65 o 
  -5   4  12       11.04       10.95      3.19 o 
  -4   4  12       23.75       19.77      2.99 o 
  -3   4  12      638.07      648.03     18.93 o 
  -2   4  12      193.32      201.88      7.61 o 
  -1   4  12       81.61       73.66      4.80 o 
   0   4  12        1.69        8.18      2.69 o 
   1   4  12       22.54       31.44      5.70 o 
   2   4  12       15.36       25.59      5.64 o 
   3   4  12      353.35      359.07     11.91 o 
   4   4  12        0.49        9.52      4.04 o 
   5   4  12        0.20        7.04      6.27 o 
   6   4  12        9.12        2.38      5.47 o 
  -8   5  12       72.78       38.43     18.98 o 
  -7   5  12        1.45        9.60     10.70 o 
  -6   5  12       47.16       46.94      7.97 o 
  -5   5  12      316.51      312.78     25.39 o 
  -4   5  12     1442.88     1349.25     24.63 o 
  -3   5  12     1011.72     1026.28     21.14 o 
  -2   5  12     1170.42     1133.94     31.66 o 
  -1   5  12       50.45       51.17      5.13 o 
   0   5  12      534.60      514.12     21.50 o 
   1   5  12      204.00      195.27     11.19 o 
   2   5  12      456.76      473.88     25.44 o 
   3   5  12       19.36       25.95      5.34 o 
   4   5  12        5.40       10.40      3.77 o 
   5   5  12      108.81       99.90      9.07 o 
   6   5  12       18.14       13.56      5.50 o 
  -7   6  12       15.81       21.16      8.52 o 
  -6   6  12      321.83      330.08     23.03 o 
  -5   6  12       29.76       22.79      9.19 o 
  -4   6  12        5.46       11.59      5.44 o 
  -3   6  12        0.28        4.45      4.94 o 
  -2   6  12      362.94      393.49     18.57 o 
  -1   6  12      391.86      401.15     14.60 o 
   0   6  12      170.91      160.53      7.71 o 
   1   6  12        2.59        9.85      4.42 o 
   2   6  12      169.72      165.80      9.22 o 
   3   6  12       63.36       66.96      7.09 o 
   4   6  12       82.31       82.76     12.27 o 
   5   6  12        1.11       15.25      6.39 o 
   6   6  12      207.75      220.18     23.74 o 
  -7   7  12        0.72        8.01      5.74 o 
  -6   7  12        3.59       11.14      7.21 o 
  -5   7  12       50.09       61.93     10.88 o 
  -4   7  12      564.44      612.96     21.62 o 
  -3   7  12      108.39      112.48      9.77 o 
  -2   7  12        1.24       11.28      6.66 o 
  -1   7  12      113.49      148.63      9.80 o 
   0   7  12      647.76      657.88     15.26 o 
   1   7  12      625.68      655.09     15.22 o 
   2   7  12     1375.63     1278.81     25.47 o 
   3   7  12      646.15      714.53     33.55 o 
   4   7  12       21.76       26.94      6.93 o 
   5   7  12      258.96      328.66     20.61 o 
   6   7  12       36.32       31.15      8.31 o 
  -7   8  12       15.96       10.47      8.24 o 
  -6   8  12      494.08      547.18     51.05 o 
  -5   8  12       46.65       46.71      6.72 o 
  -4   8  12      534.49      555.57     39.61 o 
  -3   8  12      233.04      249.33     17.93 o 
  -2   8  12       99.69       98.10     11.44 o 
  -1   8  12      492.45      446.34     15.87 o 
   0   8  12        2.06        5.59      2.92 o 
   1   8  12      756.48      763.83     25.40 o 
   2   8  12        2.39       14.28      5.84 o 
   3   8  12      535.96      547.31     21.43 o 
   4   8  12       91.11       96.22     12.95 o 
   5   8  12       84.20       77.10     10.24 o 
   6   8  12        2.08        6.95      6.08 o 
  -7   9  12       72.29       42.07     14.90 o 
  -6   9  12      182.80      181.94     22.96 o 
  -5   9  12       37.79       38.30     25.09 o 
  -4   9  12      102.11      114.62     14.05 o 
  -3   9  12      103.68      116.50     12.11 o 
  -2   9  12       59.62       55.49      8.39 o 
  -1   9  12      164.33      203.70     44.40 o 
   0   9  12      408.36      430.05     15.36 o 
   1   9  12       57.32       60.85      5.87 o 
   2   9  12     1772.25     1777.74     46.93 o 
   3   9  12      126.76       99.33      8.73 o 
   4   9  12      123.31      113.55     12.88 o 
   5   9  12      129.97      135.22     15.75 o 
  -6  10  12        0.03        6.03      7.90 o 
  -5  10  12        4.05       13.10      6.93 o 
  -4  10  12       22.20       20.41      5.49 o 
  -3  10  12     1256.76     1241.38    129.45 o 
  -2  10  12      332.62      347.11     18.82 o 
  -1  10  12      156.65      170.20     14.91 o 
   0  10  12        0.83       13.23      7.35 o 
   1  10  12       44.65       50.59     14.97 o 
   2  10  12        8.37       11.35      3.96 o 
   3  10  12        5.63       12.68      6.41 o 
   4  10  12       13.72       20.25      7.30 o 
   5  10  12      110.61       97.30     17.17 o 
  -6  11  12       28.55       32.66     13.51 o 
  -5  11  12      129.37      122.92     17.76 o 
  -4  11  12       19.26       25.40      6.81 o 
  -3  11  12      530.38      553.53     25.73 o 
  -2  11  12     1889.84     2020.66     44.78 o 
  -1  11  12       12.43       13.09      5.14 o 
   0  11  12      376.67      412.40     14.68 o 
   1  11  12       72.54       82.13     10.15 o 
   2  11  12        2.35        3.46      5.47 o 
   3  11  12       56.76       30.69     17.00 o 
   4  11  12       29.45       18.12      5.95 o 
  -5  12  12        0.02        7.17     10.97 o 
  -4  12  12      204.49      208.12     25.25 o 
  -3  12  12        7.13        8.45      5.37 o 
  -2  12  12        4.65       20.05      6.80 o 
  -1  12  12        0.00       24.20      7.12 o 
   0  12  12      225.69      234.69     27.70 o 
   1  12  12      313.06      314.04     38.70 o 
   2  12  12      119.01      118.56      9.66 o 
   3  12  12       25.35       42.81     13.45 o 
   4  12  12       48.90       55.67     14.61 o 
  -4  13  12        5.83        1.95      6.27 o 
  -3  13  12       80.91       66.59     10.47 o 
  -2  13  12      143.08      164.36     15.44 o 
  -1  13  12       20.84       14.25      7.49 o 
   0  13  12      409.67      437.68     22.33 o 
   1  13  12       11.41       13.46      6.53 o 
   2  13  12       62.10       62.84     14.96 o 
   3  13  12      160.10      187.72     40.55 o 
  -3  14  12      629.20      657.54     21.93 o 
  -2  14  12        2.23       11.26      5.28 o 
  -1  14  12        3.39       15.34      6.85 o 
   0  14  12       70.68       52.30     10.64 o 
   1  14  12        0.05       19.56      6.85 o 
   2  14  12       13.34       23.00     11.03 o 
  -2  15  12        9.76       21.67      7.31 o 
  -1  15  12      118.45      127.50     15.89 o 
   0  15  12       66.38       58.42     14.42 o 
  -7   0  13      425.76      441.68     20.54 o 
  -5   0  13       85.82       98.80     15.00 o 
  -3   0  13      121.96      149.35     18.43 o 
  -1   0  13     2412.41     2503.10     34.40 o 
   1   0  13      278.88      278.21     16.80 o 
   3   0  13       24.35       29.58      7.38 o 
   5   0  13      132.21      135.38     23.34 o 
  -8   1  13       10.02       18.18     11.74 o 
  -7   1  13       38.48       43.06     10.80 o 
  -6   1  13       94.24       86.69      7.67 o 
  -5   1  13        0.05        8.46      3.71 o 
  -4   1  13        1.40        3.84      2.94 o 
  -3   1  13     3077.78     3147.24     49.11 o 
  -2   1  13        6.70        9.13      4.10 o 
  -1   1  13     1238.40     1215.27     17.17 o 
   0   1  13     2161.56     2236.04     37.47 o 
   1   1  13       97.26      105.10     12.95 o 
   2   1  13        2.99        7.51      3.41 o 
   3   1  13      781.55      776.20     17.22 o 
   4   1  13       73.00       75.09      8.74 o 
   5   1  13        0.05       12.00      5.54 o 
   6   1  13       28.85       39.77     13.48 o 
  -8   2  13      106.64       64.32     25.42 o 
  -7   2  13       28.04       27.00     16.00 o 
  -6   2  13       30.02       29.89      4.66 o 
  -5   2  13       45.84       48.85      6.70 o 
  -4   2  13       19.76       18.49      4.88 o 
  -3   2  13      969.40     1035.50     15.96 o 
  -2   2  13       59.50       66.20      6.91 o 
  -1   2  13      496.52      515.90     17.09 o 
   0   2  13     1589.94     1631.01     20.19 o 
   1   2  13       26.57       32.75      5.36 o 
   2   2  13       17.25       17.81      5.58 o 
   3   2  13       28.38       27.38      5.48 o 
   4   2  13        1.76        8.44      4.79 o 
   5   2  13      419.59      409.09     15.69 o 
   6   2  13        1.67       16.09     10.13 o 
  -8   3  13       22.37       20.86     13.15 o 
  -7   3  13      137.82      128.22     12.68 o 
  -6   3  13        0.00       11.35      4.21 o 
  -5   3  13       24.79       17.55      3.02 o 
  -4   3  13      214.36      204.85     18.28 o 
  -3   3  13      319.26      281.26     15.87 o 
  -2   3  13      181.09      192.97      8.50 o 
  -1   3  13      701.47      661.56     12.60 o 
   0   3  13      468.90      456.58     17.38 o 
   1   3  13      784.60      807.78     15.91 o 
   2   3  13     1136.61     1186.27     35.01 o 
   3   3  13      578.88      608.26     24.20 o 
   4   3  13      122.23      104.37      9.50 o 
   5   3  13      253.68      261.17     15.91 o 
   6   3  13        7.48       17.19      7.78 o 
  -8   4  13       11.51        7.38      9.86 o 
  -7   4  13      279.83      324.18     48.49 o 
  -6   4  13       28.10       20.66      4.80 o 
  -5   4  13      551.98      584.04     24.09 o 
  -4   4  13       20.74       25.08      5.34 o 
  -3   4  13      131.71      113.11      8.46 o 
  -2   4  13      318.00      329.06     13.06 o 
  -1   4  13       27.82       26.13      2.99 o 
   0   4  13        9.05       10.20      3.83 o 
   1   4  13      541.49      547.25     12.37 o 
   2   4  13      143.33      168.61      9.74 o 
   3   4  13      255.11      287.85     11.20 o 
   4   4  13       26.92       15.48      5.28 o 
   5   4  13      231.14      234.91     25.47 o 
   6   4  13       40.26       28.41     12.10 o 
  -8   5  13      202.92      156.70     26.09 o 
  -7   5  13      293.02      300.36     34.68 o 
  -6   5  13       32.99       31.85      7.09 o 
  -5   5  13       50.54       46.54      6.69 o 
  -4   5  13       44.25       47.07      8.29 o 
  -3   5  13      721.26      643.78     22.30 o 
  -2   5  13      640.43      669.89     20.44 o 
  -1   5  13     1259.94     1284.04     18.08 o 
   0   5  13      239.33      257.29     11.36 o 
   1   5  13      177.30      173.53      8.78 o 
   2   5  13      335.54      348.14     14.48 o 
   3   5  13      610.69      601.09     16.15 o 
   4   5  13      135.57      123.21      9.36 o 
   5   5  13       20.05       13.93      7.37 o 
   6   5  13      170.57      156.57     15.89 o 
  -7   6  13      232.65      203.24     31.06 o 
  -6   6  13      140.07      129.77     21.36 o 
  -5   6  13        0.30        9.34      4.00 o 
  -4   6  13      223.08      221.16     17.28 o 
  -3   6  13       33.31       33.73      8.37 o 
  -2   6  13       94.55      124.82     13.63 o 
  -1   6  13     1211.77     1224.80     23.80 o 
   0   6  13       12.40       15.52      3.89 o 
   1   6  13      305.24      354.08     11.04 o 
   2   6  13      560.98      563.15     17.48 o 
   3   6  13        3.65        8.33      4.77 o 
   4   6  13      135.36      157.75     13.42 o 
   5   6  13      178.31      182.10     15.91 o 
   6   6  13       77.14       82.61     13.29 o 
  -7   7  13       31.29       20.59      8.18 o 
  -6   7  13        9.25       13.71      7.34 o 
  -5   7  13        3.98       19.32     13.62 o 
  -4   7  13        4.17       10.63      8.61 o 
  -3   7  13      346.04      340.62     20.20 o 
  -2   7  13       62.06       74.75      8.20 o 
  -1   7  13       68.52       55.94      6.69 o 
   0   7  13      291.69      324.95      8.35 o 
   1   7  13      568.86      520.37     15.95 o 
   2   7  13        0.90        3.60      4.40 o 
   3   7  13        5.87       13.17      6.88 o 
   4   7  13      619.68      701.39     18.84 o 
   5   7  13      177.90      180.97     19.52 o 
   6   7  13       18.25       41.58     13.20 o 
  -7   8  13       80.41       80.21     17.73 o 
  -6   8  13        7.35       37.49     17.64 o 
  -5   8  13       33.23       43.28      6.31 o 
  -4   8  13       36.70       47.14      9.77 o 
  -3   8  13      219.14      203.60     11.94 o 
  -2   8  13     1391.65     1397.54     26.13 o 
  -1   8  13      587.69      601.32     18.49 o 
   0   8  13       94.88       90.03      8.82 o 
   1   8  13      519.67      491.73     14.28 o 
   2   8  13       18.86       27.45      6.14 o 
   3   8  13      269.24      224.49     12.52 o 
   4   8  13       23.32       22.09      6.99 o 
   5   8  13       56.33       56.62     10.10 o 
  -6   9  13       11.22       15.32      8.12 o 
  -5   9  13       73.20       50.48      9.01 o 
  -4   9  13       37.22       48.41      8.54 o 
  -3   9  13       83.03       80.36      8.86 o 
  -2   9  13      394.00      431.16     22.46 o 
  -1   9  13      106.84      117.29     16.87 o 
   0   9  13       24.91       31.48      7.34 o 
   1   9  13      399.90      419.48     16.77 o 
   2   9  13      231.62      216.11     12.51 o 
   3   9  13      517.59      511.28     15.90 o 
   4   9  13      159.06      197.62     21.53 o 
   5   9  13        2.25       10.58      8.75 o 
  -6  10  13       17.61       14.74      7.94 o 
  -5  10  13       85.97       83.12     14.85 o 
  -4  10  13       44.12       54.09      8.37 o 
  -3  10  13       89.57       93.01     15.77 o 
  -2  10  13      301.10      288.46     17.84 o 
  -1  10  13      165.47      161.65     12.49 o 
   0  10  13        3.37       10.79      5.68 o 
   1  10  13        0.10       13.70      7.90 o 
   2  10  13      361.27      374.63     21.61 o 
   3  10  13       36.57       33.11      8.16 o 
   4  10  13       47.29       44.28      8.34 o 
  -5  11  13       69.50       83.58     14.62 o 
  -4  11  13      187.44      187.71     17.40 o 
  -3  11  13      273.64      275.36     14.19 o 
  -2  11  13      981.88      975.07     23.16 o 
  -1  11  13      273.28      303.61     20.66 o 
   0  11  13      164.42      207.52     20.79 o 
   1  11  13      305.07      311.94     18.99 o 
   2  11  13       28.30       31.07      9.06 o 
   3  11  13      226.30      272.90     54.60 o 
   4  11  13      221.52      207.70     19.09 o 
  -5  12  13       43.48       33.76     12.05 o 
  -4  12  13      168.04      173.86     23.45 o 
  -3  12  13       17.01       27.33      7.02 o 
  -2  12  13       51.64       57.05     10.93 o 
  -1  12  13       67.84       70.27     10.97 o 
   0  12  13       66.51       56.61     14.89 o 
   1  12  13      144.99      159.69     15.95 o 
   2  12  13       77.14       74.57     11.47 o 
   3  12  13      158.27      155.83     17.59 o 
  -4  13  13        0.18        5.41      7.21 o 
  -3  13  13      163.17      149.38     24.13 o 
  -2  13  13       61.07       66.15     11.85 o 
  -1  13  13      316.30      265.30     16.64 o 
   0  13  13       81.25       93.08     14.47 o 
   1  13  13       14.34       18.45      6.27 o 
   2  13  13       40.01       34.30     10.05 o 
   3  13  13       11.46       41.85     15.76 o 
  -3  14  13       84.40       66.84     11.21 o 
  -2  14  13       38.39       33.12     10.54 o 
  -1  14  13      205.08      168.34     16.00 o 
   0  14  13       18.14       12.31      6.25 o 
   1  14  13       38.76       31.19      8.93 o 
  -6   0  14       12.88       17.40     10.06 o 
  -4   0  14       31.27       29.85      6.84 o 
  -2   0  14      240.23      274.21     36.98 o 
   0   0  14        1.75       12.45      7.47 o 
   2   0  14      806.26      886.37     23.66 o 
   4   0  14       10.16       20.79      9.93 o 
   6   0  14      416.83      419.20     31.46 o 
  -8   1  14      147.91       71.10     37.43 o 
  -7   1  14       32.46       35.93      5.03 o 
  -6   1  14       58.90       93.12      7.29 o 
  -5   1  14      102.59      102.40     10.25 o 
  -4   1  14      177.94      170.14     16.58 o 
  -3   1  14      172.70      179.37     12.07 o 
  -2   1  14     1768.78     1780.33     28.69 o 
  -1   1  14        7.94        9.08      4.43 o 
   0   1  14      192.67      218.87     11.78 o 
   1   1  14       26.82       26.81      6.20 o 
   2   1  14      636.21      621.77     17.16 o 
   3   1  14      235.71      249.86     16.91 o 
   4   1  14      269.48      267.22     24.29 o 
   5   1  14       27.90       36.87      6.27 o 
   6   1  14       15.26       19.65     15.56 o 
  -7   2  14       13.38       18.11      6.53 o 
  -6   2  14      477.30      476.77     14.59 o 
  -5   2  14      194.55      209.92     14.75 o 
  -4   2  14     1038.01     1095.79     44.04 o 
  -3   2  14     1168.05     1259.94     18.99 o 
  -2   2  14      939.63      939.29     33.14 o 
  -1   2  14      318.65      332.64      9.83 o 
   0   2  14     1360.68     1384.38     25.78 o 
   1   2  14       68.48       65.10      7.16 o 
   2   2  14       18.05       18.93      5.30 o 
   3   2  14       89.04       77.82      7.64 o 
   4   2  14      243.03      214.94     13.74 o 
   5   2  14      179.92      158.17     16.93 o 
   6   2  14      758.04      788.47     48.69 o 
  -8   3  14       67.54       45.21     13.35 o 
  -7   3  14      119.56       91.99     13.24 o 
  -6   3  14      300.05      266.71     12.45 o 
  -5   3  14       80.67       84.06      6.22 o 
  -4   3  14       62.18       55.53      7.50 o 
  -3   3  14      121.45      142.15     10.72 o 
  -2   3  14     1468.08     1346.76     35.32 o 
  -1   3  14      347.00      365.60     19.27 o 
   0   3  14      417.54      375.87     30.07 o 
   1   3  14        8.86       16.58      3.92 o 
   2   3  14        6.28       19.26      5.27 o 
   3   3  14      271.31      297.25     13.37 o 
   4   3  14      330.38      327.46     13.40 o 
   5   3  14        0.26       14.23     11.60 o 
   6   3  14      280.85      276.50     40.73 o 
  -8   4  14       54.25       42.12     20.12 o 
  -7   4  14       17.73        6.69      6.12 o 
  -6   4  14       69.64       75.60      8.04 o 
  -5   4  14      496.30      480.72     35.21 o 
  -4   4  14      171.01      188.72     16.20 o 
  -3   4  14       93.96       85.95      8.82 o 
  -2   4  14      659.97      634.55     14.60 o 
  -1   4  14       52.23       51.16      6.42 o 
   0   4  14      383.90      389.66     11.47 o 
   1   4  14        2.59       10.24      3.72 o 
   2   4  14       88.78       75.81      7.65 o 
   3   4  14       68.92       86.00      9.71 o 
   4   4  14      140.35      147.38     13.01 o 
   5   4  14        0.35        7.03      5.40 o 
   6   4  14      186.89      154.82     29.95 o 
  -7   5  14      128.11       93.45     19.11 o 
  -6   5  14       70.00       62.81     10.01 o 
  -5   5  14        7.28       12.72      3.87 o 
  -4   5  14      167.20      152.54     19.43 o 
  -3   5  14       19.76       32.81      7.19 o 
  -2   5  14      745.67      630.68     33.54 o 
  -1   5  14      122.35      115.43     11.04 o 
   0   5  14      497.20      445.98     22.71 o 
   1   5  14      250.91      299.46     13.56 o 
   2   5  14      212.64      227.16     10.03 o 
   3   5  14      149.78      151.04     14.10 o 
   4   5  14      461.12      450.49     15.68 o 
   5   5  14       42.78       45.64      8.90 o 
   6   5  14        3.58       22.10      9.70 o 
  -7   6  14        1.09        5.58      5.57 o 
  -6   6  14       54.80       70.99     12.91 o 
  -5   6  14      129.07      127.70     14.88 o 
  -4   6  14      683.26      700.69     21.34 o 
  -3   6  14     1216.34     1253.92     45.55 o 
  -2   6  14      331.43      364.52     17.93 o 
  -1   6  14      133.25      137.58     11.77 o 
   0   6  14      274.76      255.18     12.42 o 
   1   6  14      110.05       95.68      9.36 o 
   2   6  14      393.57      433.21     18.45 o 
   3   6  14        2.30       12.29      5.67 o 
   4   6  14       33.82       24.75      6.04 o 
   5   6  14       49.23       68.46     13.17 o 
  -7   7  14        3.11       11.68      6.61 o 
  -6   7  14       41.27       38.93     11.07 o 
  -5   7  14       90.45       87.85     13.41 o 
  -4   7  14        0.39       14.38      5.20 o 
  -3   7  14      119.81      117.44     14.06 o 
  -2   7  14        2.71       16.48      6.26 o 
  -1   7  14      146.63      143.97      9.80 o 
   0   7  14      212.86      243.86     17.14 o 
   1   7  14       49.70       55.25      8.29 o 
   2   7  14       47.81       45.72      6.77 o 
   3   7  14        2.35        9.20      5.66 o 
   4   7  14       48.98       32.79      8.19 o 
   5   7  14      126.07      117.34     13.02 o 
  -7   8  14        3.88        3.54      7.28 o 
  -6   8  14       70.47       84.82     12.59 o 
  -5   8  14      286.78      278.72     40.31 o 
  -4   8  14      105.44      114.24     12.05 o 
  -3   8  14      194.36      202.96     24.70 o 
  -2   8  14      121.28      121.13     10.32 o 
  -1   8  14       48.16       43.01      8.12 o 
   0   8  14      660.01      678.25     20.76 o 
   1   8  14       28.90       29.37      5.76 o 
   2   8  14      142.37      145.76     12.91 o 
   3   8  14       75.36       80.59     10.54 o 
   4   8  14       25.60       29.64      7.37 o 
   5   8  14      180.52      190.83     15.66 o 
  -6   9  14        2.54       14.42     12.88 o 
  -5   9  14        5.25        2.48      3.54 o 
  -4   9  14      254.68      251.59     18.52 o 
  -3   9  14       57.64       63.67      8.99 o 
  -2   9  14      504.40      534.86     17.88 o 
  -1   9  14       18.10       29.96      7.84 o 
   0   9  14      667.17      672.01     19.93 o 
   1   9  14      141.55      134.56     14.26 o 
   2   9  14      323.00      296.96     12.01 o 
   3   9  14      553.87      593.40     29.60 o 
   4   9  14      166.89      149.77     23.00 o 
   5   9  14      188.34      183.60     19.15 o 
  -6  10  14      133.26      103.96     27.09 o 
  -5  10  14      383.10      354.16     28.07 o 
  -4  10  14      380.82      414.94     27.10 o 
  -3  10  14       28.46       32.01      7.06 o 
  -2  10  14      253.58      271.13     20.84 o 
  -1  10  14       10.08       14.57      4.24 o 
   0  10  14      806.19      861.90     22.73 o 
   1  10  14        3.82       26.12      8.48 o 
   2  10  14       14.43       10.23      8.23 o 
   3  10  14      321.70      292.46     48.49 o 
   4  10  14      221.29      259.33     36.52 o 
  -5  11  14       16.14       22.89      6.44 o 
  -4  11  14        0.15        8.05     11.60 o 
  -3  11  14       42.33       42.70      8.02 o 
  -2  11  14        4.65       13.96      7.02 o 
  -1  11  14      724.48      779.68     29.37 o 
   0  11  14        0.58        3.37      5.26 o 
   1  11  14      198.86      225.24     16.95 o 
   2  11  14        4.13        2.73      6.93 o 
   3  11  14      169.62      196.05     15.46 o 
   4  11  14      104.07      103.22     18.12 o 
  -5  12  14       17.28       16.50     15.83 o 
  -4  12  14       21.06       16.28     11.89 o 
  -3  12  14      476.97      485.72     22.39 o 
  -2  12  14       52.77       52.90      8.01 o 
  -1  12  14       31.56       23.37      8.88 o 
   0  12  14        2.45        7.29      6.81 o 
   1  12  14       10.70       16.62      6.33 o 
   2  12  14      177.17      161.10     24.01 o 
   3  12  14       86.63       83.06     14.03 o 
  -4  13  14      137.97      114.04     17.49 o 
  -3  13  14       49.08       50.96      8.39 o 
  -2  13  14       57.70       64.39     10.68 o 
  -1  13  14       25.67       29.49      8.88 o 
   0  13  14       92.98       84.36     18.27 o 
   1  13  14        0.16        7.47      7.09 o 
   2  13  14       87.34      102.53     16.47 o 
  -2  14  14       13.51       16.70      6.45 o 
  -1  14  14       18.96       25.40      8.18 o 
   0  14  14        3.61       10.67      5.11 o 
   1  14  14       29.04       17.97      7.01 o 
  -7   0  15      729.79      691.01     19.37 o 
  -5   0  15      638.00      615.08     17.19 o 
  -3   0  15     3874.09     4084.15     47.81 o 
  -1   0  15     4133.92     4477.74     72.57 o 
   1   0  15      421.01      382.67     28.77 o 
   3   0  15      774.94      793.43     21.04 o 
   5   0  15     1189.96     1330.72     44.74 o 
  -7   1  15       78.82       80.38      9.71 o 
  -6   1  15       83.32       74.71     10.25 o 
  -5   1  15        2.66        8.10      2.68 o 
  -4   1  15      739.44      788.42     17.92 o 
  -3   1  15      314.07      334.78     13.82 o 
  -2   1  15      585.29      631.58     18.70 o 
  -1   1  15      438.00      399.95     15.25 o 
   0   1  15       38.08       54.81      7.18 o 
   1   1  15      222.51      254.39     21.88 o 
   2   1  15     1046.76     1028.08     21.04 o 
   3   1  15      208.48      218.00     19.99 o 
   4   1  15        2.40        8.16      4.95 o 
   5   1  15      631.80      629.25     21.64 o 
   6   1  15        0.62       16.04      8.22 o 
  -8   2  15        5.62        9.93     11.47 o 
  -7   2  15       39.22       49.74      8.61 o 
  -6   2  15      815.84      913.10     32.46 o 
  -5   2  15      179.38      158.73     12.42 o 
  -4   2  15       26.99       37.69      6.90 o 
  -3   2  15       49.31       53.23      8.61 o 
  -2   2  15      116.74      123.67     10.75 o 
  -1   2  15       39.78       38.54      4.70 o 
   0   2  15        3.29       13.96      4.46 o 
   1   2  15       10.23       16.00      4.80 o 
   2   2  15       51.05       51.08      7.09 o 
   3   2  15        8.30       18.91      5.22 o 
   4   2  15       49.40       38.51      6.57 o 
   5   2  15        9.68       24.61      6.29 o 
   6   2  15       29.13       16.25     12.58 o 
  -7   3  15       15.35       16.20      6.78 o 
  -6   3  15       20.26       23.17      9.07 o 
  -5   3  15      150.57      162.62     20.49 o 
  -4   3  15       11.97       20.59      5.59 o 
  -3   3  15        0.30       14.88      8.28 o 
  -2   3  15       35.90       35.77      4.61 o 
  -1   3  15      510.43      486.32     24.57 o 
   0   3  15       50.92       67.74      6.05 o 
   1   3  15      358.56      374.13     14.01 o 
   2   3  15        2.83       15.32      6.03 o 
   3   3  15       95.85      100.14      8.39 o 
   4   3  15       23.56       27.43      5.92 o 
   5   3  15      398.51      400.59     24.13 o 
   6   3  15       38.29       32.36     15.12 o 
  -7   4  15        4.77       10.58      5.65 o 
  -6   4  15       45.58       43.68      6.84 o 
  -5   4  15       27.31       35.75      7.61 o 
  -4   4  15      131.69      133.58     13.67 o 
  -3   4  15     1996.74     2030.32     64.65 o 
  -2   4  15        9.19       15.86      4.86 o 
  -1   4  15      358.82      364.95     16.54 o 
   0   4  15      446.22      460.57     28.46 o 
   1   4  15      478.54      459.24     21.38 o 
   2   4  15       12.66       16.77      4.34 o 
   3   4  15      211.16      198.72     11.34 o 
   4   4  15       19.79       22.31      8.63 o 
   5   4  15        0.03        6.64      6.56 o 
   6   4  15      110.74      114.22     22.07 o 
  -7   5  15       59.13       42.15     11.10 o 
  -6   5  15        0.00        5.33      3.79 o 
  -5   5  15       55.98       61.79     10.76 o 
  -4   5  15       61.59       65.91      9.30 o 
  -3   5  15      753.32      763.17     16.58 o 
  -2   5  15        0.57        7.96      4.81 o 
  -1   5  15      297.84      281.42      7.89 o 
   0   5  15       74.38       77.65      7.35 o 
   1   5  15       59.97       67.55      8.22 o 
   2   5  15       26.61       28.04      5.77 o 
   3   5  15      544.65      509.86     23.19 o 
   4   5  15       17.07       21.75      7.48 o 
   5   5  15       31.05       32.74      7.68 o 
  -7   6  15        5.81        9.22      6.90 o 
  -6   6  15        4.87       13.65      7.52 o 
  -5   6  15      334.24      332.30     31.33 o 
  -4   6  15        2.24        7.83      5.93 o 
  -3   6  15      481.02      499.87     31.41 o 
  -2   6  15       67.74       63.79     11.35 o 
  -1   6  15      513.57      504.83     15.54 o 
   0   6  15      111.49      102.09     11.30 o 
   1   6  15       13.20       13.12      4.40 o 
   2   6  15       55.91       63.77      7.70 o 
   3   6  15      411.41      421.58     18.57 o 
   4   6  15        1.21        3.78      6.33 o 
   5   6  15      317.03      249.86     22.95 o 
  -7   7  15       22.48       28.81      9.64 o 
  -6   7  15        2.50       15.91      8.98 o 
  -5   7  15       96.16       87.07     12.95 o 
  -4   7  15      194.79      175.72     15.78 o 
  -3   7  15       90.97       93.43     18.31 o 
  -2   7  15       51.18       44.26      9.87 o 
  -1   7  15      261.10      240.82     14.54 o 
   0   7  15        3.96       13.21      5.84 o 
   1   7  15       99.02       96.17      8.56 o 
   2   7  15      494.45      521.07     15.10 o 
   3   7  15      202.50      221.12     21.13 o 
   4   7  15       36.93       39.78      7.81 o 
   5   7  15      101.92       89.89     17.69 o 
  -6   8  15        7.03       15.43      9.42 o 
  -5   8  15      556.13      614.01     30.74 o 
  -4   8  15      177.03      204.75     15.68 o 
  -3   8  15        1.24       12.86      7.53 o 
  -2   8  15        6.50       11.76      6.53 o 
  -1   8  15      196.71      195.95     16.76 o 
   0   8  15        5.54       17.80      6.79 o 
   1   8  15     1122.73     1164.94     24.87 o 
   2   8  15        3.84       10.09      4.72 o 
   3   8  15      299.50      289.23     25.07 o 
   4   8  15      112.99      109.41     16.67 o 
   5   8  15       15.15       10.81      7.48 o 
  -6   9  15       89.01       83.15     16.03 o 
  -5   9  15       53.83       42.59      9.09 o 
  -4   9  15       60.36       56.68      8.57 o 
  -3   9  15       28.18       48.03      9.49 o 
  -2   9  15       16.67       20.54      7.78 o 
  -1   9  15      146.13      159.49     14.45 o 
   0   9  15      101.41       99.40     11.27 o 
   1   9  15       77.12       91.19     14.08 o 
   2   9  15      121.10      115.64     14.88 o 
   3   9  15        4.72        8.31      6.27 o 
   4   9  15      428.37      418.58     25.87 o 
  -5  10  15       46.21       35.84      9.55 o 
  -4  10  15      252.10      271.57     20.15 o 
  -3  10  15        7.58        9.25      4.19 o 
  -2  10  15       12.82       18.64      5.91 o 
  -1  10  15       21.84       21.29      6.35 o 
   0  10  15        7.10        9.56      5.30 o 
   1  10  15       20.15       19.80      5.44 o 
   2  10  15       15.07       17.78      6.38 o 
   3  10  15      121.49       96.66     17.68 o 
   4  10  15      110.45      125.59     34.91 o 
  -5  11  15       39.79       29.88      8.70 o 
  -4  11  15       12.76       13.23      7.72 o 
  -3  11  15       20.32       14.47      4.90 o 
  -2  11  15       17.81       12.14      6.48 o 
  -1  11  15        8.85       14.99      5.70 o 
   0  11  15      127.31      118.02     11.10 o 
   1  11  15       51.17       53.77      9.49 o 
   2  11  15      116.22      118.91     10.48 o 
   3  11  15      180.88      240.41     34.64 o 
  -4  12  15       44.66       37.15      6.98 o 
  -3  12  15      534.57      594.26     21.52 o 
  -2  12  15        0.31        9.95      5.94 o 
  -1  12  15       76.53       73.32      8.67 o 
   0  12  15      141.92      175.08     17.05 o 
   1  12  15      115.03       98.10     12.18 o 
   2  12  15        4.54       13.28     11.00 o 
  -3  13  15        0.03        8.81      4.02 o 
  -2  13  15       33.16       20.85      7.39 o 
  -1  13  15      101.95       73.88     10.70 o 
   0  13  15      151.00      121.20     14.13 o 
   1  13  15      105.11       85.75     12.93 o 
  -1  14  15        5.58       19.73      8.14 o 
  -6   0  16        2.26        8.28      5.84 o 
  -4   0  16     1072.39     1166.29     61.94 o 
  -2   0  16     3123.30     3182.88     53.37 o 
   0   0  16     1842.70     1861.73     46.80 o 
   2   0  16      126.90      127.19     16.03 o 
   4   0  16        1.35       11.78      7.66 o 
   6   0  16      498.18      508.81     41.65 o 
  -7   1  16      144.63      136.08     23.68 o 
  -6   1  16        0.47       10.20      4.27 o 
  -5   1  16        0.05       12.21      4.37 o 
  -4   1  16      145.99      128.40     13.84 o 
  -3   1  16      142.54      156.41     14.81 o 
  -2   1  16        7.27       15.09      3.12 o 
  -1   1  16       23.07       28.83      4.26 o 
   0   1  16      828.76      856.06     17.95 o 
   1   1  16        0.00        8.34      5.05 o 
   2   1  16      393.65      425.68     18.14 o 
   3   1  16       40.53       41.59      7.20 o 
   4   1  16      607.04      586.21     16.98 o 
   5   1  16       20.02       36.42     15.29 o 
   6   1  16      160.69      137.56     25.25 o 
  -7   2  16        6.83        8.44      8.51 o 
  -6   2  16       63.64       47.91      6.81 o 
  -5   2  16      337.25      322.92     24.88 o 
  -4   2  16      334.24      352.90     10.47 o 
  -3   2  16      338.65      347.96     13.14 o 
  -2   2  16     1423.41     1328.18     23.78 o 
  -1   2  16       62.51       72.51      6.76 o 
   0   2  16       41.38       54.16      6.27 o 
   1   2  16       69.03       75.46      8.77 o 
   2   2  16      504.30      500.64     17.41 o 
   3   2  16       54.61       52.74      6.21 o 
   4   2  16      171.56      174.17     10.33 o 
   5   2  16        8.30       19.18      6.40 o 
  -7   3  16        0.10        8.00     13.05 o 
  -6   3  16      116.58      137.09     12.15 o 
  -5   3  16      232.06      243.53     16.74 o 
  -4   3  16      174.77      210.91     16.23 o 
  -3   3  16      557.97      546.51     19.99 o 
  -2   3  16        0.40        3.27      1.68 o 
  -1   3  16        3.08       15.27      4.42 o 
   0   3  16      163.09      165.14     15.47 o 
   1   3  16      483.02      498.46     17.08 o 
   2   3  16       11.97       15.53      7.22 o 
   3   3  16      172.14      167.97     10.55 o 
   4   3  16      411.13      439.94     22.54 o 
   5   3  16      107.56       90.49     12.70 o 
  -7   4  16      238.17      224.32     36.62 o 
  -6   4  16        3.30       11.85      5.94 o 
  -5   4  16      305.78      334.36     20.83 o 
  -4   4  16      382.55      404.84     15.64 o 
  -3   4  16      503.08      501.91     16.09 o 
  -2   4  16      303.88      312.63     13.87 o 
  -1   4  16        2.63        7.97      3.14 o 
   0   4  16      101.97       95.57     10.16 o 
   1   4  16       93.98      106.47     11.16 o 
   2   4  16      388.80      406.19     16.48 o 
   3   4  16       62.27       55.73      8.91 o 
   4   4  16       31.61       33.97      8.64 o 
   5   4  16       71.81       65.49      8.59 o 
  -7   5  16       44.99       30.65      8.97 o 
  -6   5  16        3.64        9.88      4.50 o 
  -5   5  16        4.32       12.51      4.43 o 
  -4   5  16        0.74       11.37      5.83 o 
  -3   5  16       41.86       45.89      8.42 o 
  -2   5  16      225.93      272.27     18.58 o 
  -1   5  16      146.94      133.49     10.43 o 
   0   5  16      242.32      227.56     10.26 o 
   1   5  16        3.89        9.84      4.37 o 
   2   5  16      523.45      567.08     29.19 o 
   3   5  16        0.03       16.59      5.56 o 
   4   5  16      367.76      390.88     22.24 o 
   5   5  16       31.98       24.17      6.60 o 
  -7   6  16        0.99       13.31      7.86 o 
  -6   6  16       26.89       44.58     10.68 o 
  -5   6  16       13.12       18.94      5.69 o 
  -4   6  16      731.73      713.50     17.81 o 
  -3   6  16      510.49      505.26     22.57 o 
  -2   6  16     1196.33     1262.11     29.51 o 
  -1   6  16       88.87       94.08     10.48 o 
   0   6  16      762.87      750.08     13.50 o 
   1   6  16      430.80      414.30     13.05 o 
   2   6  16      160.23      153.13     13.04 o 
   3   6  16        0.91       12.11      6.15 o 
   4   6  16        6.58       20.99      6.26 o 
   5   6  16        8.87       17.29      6.46 o 
  -6   7  16       12.40       16.56      7.75 o 
  -5   7  16        3.62        9.43      4.11 o 
  -4   7  16      339.10      295.97     27.15 o 
  -3   7  16      434.58      431.31     31.37 o 
  -2   7  16       73.09       72.37      8.27 o 
  -1   7  16       79.75       99.44      9.03 o 
   0   7  16       86.12      105.45      9.75 o 
   1   7  16      229.65      208.19     17.15 o 
   2   7  16      915.69      899.04     15.83 o 
   3   7  16      158.49      184.72     10.66 o 
   4   7  16        3.79        5.27      8.21 o 
   5   7  16       96.01       97.50     18.31 o 
  -6   8  16      116.08      113.07     24.01 o 
  -5   8  16        6.18       12.89      4.55 o 
  -4   8  16      479.71      513.30     28.24 o 
  -3   8  16      301.12      348.25     20.80 o 
  -2   8  16        6.62       21.74      7.23 o 
  -1   8  16       26.83       30.94      6.06 o 
   0   8  16      259.21      285.11     17.93 o 
   1   8  16       11.30       23.47      7.83 o 
   2   8  16       50.90       46.83      7.83 o 
   3   8  16        0.51       11.66      6.06 o 
   4   8  16       89.83      100.98     13.31 o 
  -6   9  16       65.97       57.91     13.60 o 
  -5   9  16        2.02        8.31      5.75 o 
  -4   9  16        6.26       14.31      4.89 o 
  -3   9  16       37.15       39.88      8.10 o 
  -2   9  16       55.65       49.23     12.77 o 
  -1   9  16       54.97       67.37      8.85 o 
   0   9  16        5.36       10.99      6.00 o 
   1   9  16       12.11       14.20      6.26 o 
   2   9  16        0.68       17.42      9.25 o 
   3   9  16        0.48       25.10     16.84 o 
   4   9  16       14.68       25.77     10.83 o 
  -5  10  16       63.31       71.02     12.54 o 
  -4  10  16      110.69      141.42     16.07 o 
  -3  10  16       37.84       40.03     10.56 o 
  -2  10  16       90.10       95.64     14.29 o 
  -1  10  16       82.93       78.91     10.25 o 
   0  10  16       24.56       26.49      7.88 o 
   1  10  16      241.19      208.27     23.00 o 
   2  10  16       99.32       87.42     10.59 o 
   3  10  16        6.33       19.99     16.97 o 
  -5  11  16       40.99       34.81     15.29 o 
  -4  11  16        0.47        3.99      3.79 o 
  -3  11  16        2.03       18.73      6.93 o 
  -2  11  16       14.02       22.76      6.83 o 
  -1  11  16      169.23      161.28     21.60 o 
   0  11  16      336.33      329.03     14.14 o 
   1  11  16      217.34      193.88     23.55 o 
   2  11  16        0.93        1.93      8.30 o 
   3  11  16      177.48      196.86     28.57 o 
  -4  12  16       45.16       34.30      8.71 o 
  -3  12  16      332.27      295.45     36.61 o 
  -2  12  16      211.43      187.82     16.60 o 
  -1  12  16       40.22       35.14      8.02 o 
   0  12  16       33.25       32.32      6.68 o 
   1  12  16       49.96       37.41     12.78 o 
   2  12  16       57.85       59.28     14.73 o 
  -2  13  16       11.66       18.02      5.95 o 
  -1  13  16        7.37       16.39      5.85 o 
   0  13  16       20.89       29.37      9.20 o 
   1  13  16       16.79       13.47      6.40 o 
  -7   0  17       92.06       84.85     15.09 o 
  -5   0  17       27.05       31.22      9.99 o 
  -3   0  17      425.34      431.39     17.38 o 
  -1   0  17       19.04       20.90      6.25 o 
   1   0  17      690.95      717.95     26.60 o 
   3   0  17        0.77       16.73      6.83 o 
   5   0  17      129.68      165.13     20.39 o 
  -7   1  17       89.73       86.75      9.20 o 
  -6   1  17        5.53        9.47      4.37 o 
  -5   1  17        1.32        5.86      3.25 o 
  -4   1  17      194.04      177.89     19.63 o 
  -3   1  17        3.82       12.05      3.22 o 
  -2   1  17      125.21      133.39      8.86 o 
  -1   1  17      105.96       98.84     10.70 o 
   0   1  17      675.31      689.86     17.07 o 
   1   1  17      131.81      160.00     13.11 o 
   2   1  17      711.39      753.60     16.72 o 
   3   1  17      691.25      738.41     21.07 o 
   4   1  17       12.64       18.82      7.65 o 
   5   1  17      674.67      680.18     59.76 o 
  -7   2  17       79.60       87.21     36.89 o 
  -6   2  17       34.76       56.22      7.50 o 
  -5   2  17       16.17       17.21      5.68 o 
  -4   2  17       22.38       27.90      4.92 o 
  -3   2  17     1500.36     1522.32     23.32 o 
  -2   2  17        7.09       11.75      4.23 o 
  -1   2  17      722.83      681.92     29.12 o 
   0   2  17       67.24       81.62     10.92 o 
   1   2  17       10.04       20.69      4.66 o 
   2   2  17       63.12       72.39      8.60 o 
   3   2  17      107.76       95.60     10.29 o 
   4   2  17        5.41        6.74      4.32 o 
   5   2  17      103.57       85.05     19.25 o 
  -7   3  17       13.51       16.77      9.32 o 
  -6   3  17        1.87        8.62      4.94 o 
  -5   3  17        2.28        7.26      4.72 o 
  -4   3  17      122.78      115.60     13.35 o 
  -3   3  17      233.47      229.69     13.63 o 
  -2   3  17       44.38       44.42      9.05 o 
  -1   3  17       80.48       86.12      8.09 o 
   0   3  17       24.81       21.61      4.38 o 
   1   3  17       14.48       16.24      4.40 o 
   2   3  17       31.26       25.76      4.87 o 
   3   3  17       87.56       92.13     11.99 o 
   4   3  17       16.27       24.88      7.23 o 
   5   3  17      137.34      107.09     19.10 o 
  -7   4  17       30.34       39.37     12.74 o 
  -6   4  17      114.06      103.49     10.93 o 
  -5   4  17      291.73      305.35     24.59 o 
  -4   4  17        0.02       10.07      5.10 o 
  -3   4  17     1653.32     1751.53     43.06 o 
  -2   4  17        0.06        5.01      4.36 o 
  -1   4  17     1457.81     1462.89     22.30 o 
   0   4  17      102.61       81.35     19.22 o 
   1   4  17        2.11       14.69      5.20 o 
   2   4  17      119.23      106.61     10.41 o 
   3   4  17        9.91       17.78      5.38 o 
   4   4  17       10.16       14.50      6.01 o 
   5   4  17       59.12       47.97     11.30 o 
  -7   5  17       23.18       28.52      6.90 o 
  -6   5  17      235.54      213.92     28.01 o 
  -5   5  17        6.00        5.25      5.26 o 
  -4   5  17       54.65       50.76      9.07 o 
  -3   5  17       15.71       23.28      6.38 o 
  -2   5  17      375.17      401.38     31.31 o 
  -1   5  17      205.82      217.58     13.36 o 
   0   5  17       98.32       98.63     10.01 o 
   1   5  17      371.25      365.32     36.36 o 
   2   5  17      109.36       97.40      9.83 o 
   3   5  17      376.85      382.29     17.98 o 
   4   5  17      249.71      251.21     31.86 o 
   5   5  17      342.93      322.01     17.62 o 
  -6   6  17        0.01       11.04      5.64 o 
  -5   6  17      261.41      305.01     33.54 o 
  -4   6  17        2.16        0.82      5.10 o 
  -3   6  17        1.93       14.19      5.14 o 
  -2   6  17      653.93      653.57     27.26 o 
  -1   6  17       96.87       98.19     10.23 o 
   0   6  17       40.78       41.02      7.26 o 
   1   6  17      399.66      368.30     13.17 o 
   2   6  17        0.01        6.21      4.42 o 
   3   6  17        2.06        5.71      4.14 o 
   4   6  17       15.68       27.21      8.11 o 
  -6   7  17        0.81       13.88      9.46 o 
  -5   7  17       15.95       15.12      6.36 o 
  -4   7  17      186.47      208.57     17.96 o 
  -3   7  17       63.37       71.59      8.64 o 
  -2   7  17        0.22       20.04      6.69 o 
  -1   7  17       49.67       45.66      8.90 o 
   0   7  17       53.24       40.70      6.25 o 
   1   7  17      215.34      248.97     18.71 o 
   2   7  17       48.51       43.42      6.55 o 
   3   7  17      375.30      384.40     19.28 o 
   4   7  17       17.54       17.46      7.41 o 
  -6   8  17       29.98       36.59     30.55 o 
  -5   8  17      121.97      112.53     13.15 o 
  -4   8  17       77.46       69.50     11.05 o 
  -3   8  17      109.02      131.78     16.53 o 
  -2   8  17      123.92      134.15     19.04 o 
  -1   8  17      476.04      512.33     15.33 o 
   0   8  17       12.24       29.64      7.79 o 
   1   8  17       98.41       98.15     10.84 o 
   2   8  17       48.83       46.50      8.20 o 
   3   8  17        9.45       13.73      7.52 o 
   4   8  17        1.81       -1.27     11.94 o 
  -5   9  17        4.87        9.81      5.31 o 
  -4   9  17       16.23        6.69      4.31 o 
  -3   9  17       27.10       29.80      7.36 o 
  -2   9  17      478.78      470.50     23.09 o 
  -1   9  17        7.82       13.78      6.29 o 
   0   9  17        2.01       22.63      7.24 o 
   1   9  17      147.22      153.87     13.01 o 
   2   9  17      486.66      491.82     17.46 o 
   3   9  17       16.38       26.45     11.05 o 
  -5  10  17      522.27      527.06     41.52 o 
  -4  10  17       19.84       16.22      5.44 o 
  -3  10  17      759.56      778.10     59.82 o 
  -2  10  17       18.20       25.75      7.08 o 
  -1  10  17       96.18      103.12     12.46 o 
   0  10  17       37.26       31.75      8.50 o 
   1  10  17      172.46      168.30     34.88 o 
   2  10  17       99.58       88.39      9.14 o 
   3  10  17        2.24        8.91      6.58 o 
  -4  11  17        7.95       16.44     10.43 o 
  -3  11  17       33.22       33.89      6.23 o 
  -2  11  17       25.41       25.91      7.39 o 
  -1  11  17       99.65       68.22     11.12 o 
   0  11  17        9.94       16.96      8.07 o 
   1  11  17      225.62      231.24     12.73 o 
   2  11  17      161.00      162.61     22.78 o 
  -3  12  17       91.64      103.67     22.57 o 
  -2  12  17      411.95      392.63     31.24 o 
  -1  12  17        6.79        7.72      7.37 o 
   0  12  17       73.88       77.69     13.59 o 
   1  12  17       94.27       80.08     13.10 o 
  -6   0  18      105.37       88.40     13.88 o 
  -4   0  18      792.99      779.65    117.71 o 
  -2   0  18      387.06      403.72     18.62 o 
   0   0  18      188.03      194.98     25.46 o 
   2   0  18      138.81      112.03     19.26 o 
   4   0  18       68.55       63.92     12.57 o 
  -7   1  18       24.24       24.51      7.38 o 
  -6   1  18        1.92        6.29      5.03 o 
  -5   1  18        1.02       15.78      6.30 o 
  -4   1  18        4.61        4.18      2.91 o 
  -3   1  18      160.89      165.67     25.10 o 
  -2   1  18        0.15        7.92      3.11 o 
  -1   1  18       21.90       25.05      5.00 o 
   0   1  18      239.60      226.99     12.96 o 
   1   1  18       49.47       42.03      5.92 o 
   2   1  18       37.19       45.82      6.91 o 
   3   1  18       26.27       27.70      5.79 o 
   4   1  18      528.89      516.52     20.78 o 
   5   1  18      176.99      156.99     18.71 o 
  -7   2  18        0.13        2.67      3.68 o 
  -6   2  18       29.53       30.73      6.45 o 
  -5   2  18        2.14        9.53      5.09 o 
  -4   2  18       48.85       62.74      8.35 o 
  -3   2  18        0.99        8.67      3.82 o 
  -2   2  18      626.30      679.89     22.77 o 
  -1   2  18        5.31        9.91      3.67 o 
   0   2  18      430.52      485.28     18.36 o 
   1   2  18       19.88       32.85      6.30 o 
   2   2  18       51.78       40.20      4.91 o 
   3   2  18      154.09      142.88     13.29 o 
   4   2  18       45.36       41.77      8.07 o 
   5   2  18       11.25       25.33     11.27 o 
  -7   3  18       85.83       76.61     22.47 o 
  -6   3  18      280.65      269.52     23.78 o 
  -5   3  18        0.00       19.82      5.42 o 
  -4   3  18        1.18        8.34      9.18 o 
  -3   3  18        5.72       12.95      7.39 o 
  -2   3  18       87.01       93.42      9.01 o 
  -1   3  18        0.00        8.91      3.54 o 
   0   3  18       65.28       76.90      7.91 o 
   1   3  18        6.52       11.26      6.24 o 
   2   3  18      410.71      491.62     38.51 o 
   3   3  18      205.13      188.83     11.85 o 
   4   3  18      488.35      451.03     62.91 o 
   5   3  18        0.29       10.18      8.76 o 
  -7   4  18       44.89       46.68     17.17 o 
  -6   4  18       80.15       65.94      9.44 o 
  -5   4  18       16.39       18.35      8.37 o 
  -4   4  18       17.47       23.49      5.77 o 
  -3   4  18       59.21       78.71     10.00 o 
  -2   4  18      913.49      980.86     21.86 o 
  -1   4  18       96.64       89.71      6.81 o 
   0   4  18      862.83      874.39     18.33 o 
   1   4  18       22.00       31.52      6.03 o 
   2   4  18      132.04      164.65     12.97 o 
   3   4  18      125.45       90.92     17.01 o 
   4   4  18       86.61       59.10      9.61 o 
  -6   5  18       42.73       39.68      7.73 o 
  -5   5  18       16.53       15.41      7.91 o 
  -4   5  18      231.06      213.24     15.23 o 
  -3   5  18       42.88       58.93      8.45 o 
  -2   5  18       16.72       26.29      6.26 o 
  -1   5  18       25.30       37.71      7.33 o 
   0   5  18       39.37       38.60      5.26 o 
   1   5  18        6.79       16.75      5.56 o 
   2   5  18       36.93       43.29      5.89 o 
   3   5  18       68.05       55.07      7.76 o 
   4   5  18      283.64      272.79     41.45 o 
  -6   6  18      439.76      493.31     61.40 o 
  -5   6  18        9.98       11.47      4.94 o 
  -4   6  18      179.80      199.67     16.33 o 
  -3   6  18      169.85      183.41     16.75 o 
  -2   6  18      150.41      168.15     19.81 o 
  -1   6  18      632.69      635.38     19.23 o 
   0   6  18        3.20        9.57      6.54 o 
   1   6  18       99.08      111.37     12.29 o 
   2   6  18        5.54        7.57      4.20 o 
   3   6  18       92.40       86.73     15.85 o 
   4   6  18        3.57       16.58      7.67 o 
  -6   7  18        2.44        5.67      6.64 o 
  -5   7  18      235.04      204.84     26.61 o 
  -4   7  18      327.09      296.84     20.02 o 
  -3   7  18       37.00       41.24      7.68 o 
  -2   7  18       54.00       54.10     10.25 o 
  -1   7  18      227.07      228.18     16.63 o 
   0   7  18      213.91      211.25     29.27 o 
   1   7  18      182.82      178.93     11.77 o 
   2   7  18      443.63      469.33     19.76 o 
   3   7  18       15.62       20.94     12.74 o 
   4   7  18        1.85        1.93     11.27 o 
  -5   8  18       15.17       18.20      6.05 o 
  -4   8  18      135.05      148.25     18.95 o 
  -3   8  18       20.33       18.83      6.81 o 
  -2   8  18      298.61      297.85     20.46 o 
  -1   8  18       93.93       89.24      9.94 o 
   0   8  18      175.43      181.33     13.07 o 
   1   8  18       31.73       30.16      7.25 o 
   2   8  18        1.68       11.74      8.65 o 
   3   8  18       76.45       47.49     13.62 o 
  -5   9  18       17.25       17.03      4.85 o 
  -4   9  18       26.03       37.62     20.66 o 
  -3   9  18      231.19      219.33     32.03 o 
  -2   9  18       29.84       26.07      6.68 o 
  -1   9  18       47.96       54.95      9.10 o 
   0   9  18       93.31      110.97     10.46 o 
   1   9  18       23.21       20.10      6.85 o 
   2   9  18      950.34      970.26     23.08 o 
   3   9  18        0.22       11.33      8.17 o 
  -4  10  18      164.38      141.93     28.49 o 
  -3  10  18      282.76      268.61     22.81 o 
  -2  10  18      547.73      523.99     59.43 o 
  -1  10  18      521.76      559.34     29.04 o 
   0  10  18      192.17      195.93     16.52 o 
   1  10  18       19.15       26.96      6.30 o 
   2  10  18      128.63      120.40     20.42 o 
  -3  11  18      125.93      115.65     13.66 o 
  -2  11  18      119.03       96.35     11.07 o 
  -1  11  18      129.21      107.78     12.10 o 
   0  11  18       77.32       69.18     10.38 o 
   1  11  18       36.13       42.95      9.84 o 
  -2  12  18       14.08       24.23      9.18 o 
  -1  12  18      134.29      113.77     15.69 o 
   0  12  18        0.22       12.37      6.26 o 
  -7   0  19      123.19      109.66     18.91 o 
  -3   0  19        3.77       14.54      6.72 o 
  -1   0  19     1263.75     1274.62     30.57 o 
   1   0  19      500.44      571.91     23.25 o 
   3   0  19       16.00       12.84      6.93 o 
  -7   1  19       73.68       81.49     18.51 o 
  -6   1  19        0.09        8.27      6.41 o 
  -5   1  19       47.28       42.61      7.00 o 
  -4   1  19       85.62       74.20     14.37 o 
  -3   1  19       44.76       41.93      6.41 o 
  -2   1  19        2.72       11.89      4.56 o 
  -1   1  19      222.03      256.19     13.93 o 
   0   1  19      222.66      197.70     21.50 o 
   1   1  19       79.36       77.00      9.18 o 
   2   1  19      212.04      210.74     14.87 o 
   3   1  19      308.53      336.54     14.03 o 
   4   1  19       87.83       59.43      7.43 o 
  -7   2  19       67.34       62.91     16.43 o 
  -6   2  19       21.85       22.32      4.71 o 
  -5   2  19        0.21        6.39      7.63 o 
  -4   2  19       14.93       15.72      5.78 o 
  -3   2  19      403.55      427.23     18.70 o 
  -2   2  19        1.94        8.52      3.98 o 
  -1   2  19       56.17       53.10      8.42 o 
   0   2  19      601.83      615.11     15.82 o 
   1   2  19        0.32       12.35      4.36 o 
   2   2  19        5.63       13.18      4.59 o 
   3   2  19      114.07       97.77     16.06 o 
   4   2  19        4.61        6.24      6.09 o 
  -6   3  19       58.13       40.93      6.99 o 
  -5   3  19      180.87      177.10     14.26 o 
  -4   3  19      191.75      183.71     18.67 o 
  -3   3  19        3.58        3.96      7.91 o 
  -2   3  19        3.02       12.95      5.19 o 
  -1   3  19       17.74       12.97      3.43 o 
   0   3  19        2.44       14.99      4.73 o 
   1   3  19       48.46       37.57      6.57 o 
   2   3  19      161.03      163.46     15.12 o 
   3   3  19      635.47      621.13     25.51 o 
   4   3  19        0.00       10.32      5.23 o 
  -6   4  19        7.96       10.01      5.81 o 
  -5   4  19      430.70      421.01     34.81 o 
  -4   4  19       37.39       36.89      7.91 o 
  -3   4  19      117.37      125.78     12.95 o 
  -2   4  19       70.70       91.69     10.23 o 
  -1   4  19      205.53      215.79     14.23 o 
   0   4  19       75.03       80.50      7.18 o 
   1   4  19        3.41        7.17      4.40 o 
   2   4  19        7.59        7.30      3.49 o 
   3   4  19       35.28       37.05      9.69 o 
   4   4  19        3.39        8.43      8.18 o 
  -6   5  19       23.02       26.38      6.88 o 
  -5   5  19       35.88       31.26      6.73 o 
  -4   5  19       17.12       21.41      5.47 o 
  -3   5  19      616.95      676.73     20.43 o 
  -2   5  19      100.55       99.20     13.42 o 
  -1   5  19       57.83       59.33      9.74 o 
   0   5  19       13.94       23.24      6.81 o 
   1   5  19       87.06       98.07     11.58 o 
   2   5  19       82.23       61.41     11.38 o 
   3   5  19        9.04       22.91      6.46 o 
   4   5  19        4.33        9.54      5.93 o 
  -6   6  19       11.43       13.63      6.86 o 
  -5   6  19       52.65       65.33      8.36 o 
  -4   6  19        1.26       10.76      4.68 o 
  -3   6  19        0.73        9.96      6.85 o 
  -2   6  19       25.19       27.94      6.20 o 
  -1   6  19      467.99      525.34     53.62 o 
   0   6  19      682.51      729.74     22.23 o 
   1   6  19      399.26      395.42     26.23 o 
   2   6  19       31.24       26.07      6.88 o 
   3   6  19        4.10        6.03      4.88 o 
   4   6  19        9.64        9.88      8.02 o 
  -5   7  19       81.67       75.12     11.96 o 
  -4   7  19      234.94      244.94     20.21 o 
  -3   7  19      659.02      631.40     29.19 o 
  -2   7  19        0.02        4.39      5.48 o 
  -1   7  19        0.07        3.64      4.50 o 
   0   7  19       52.54       43.32     10.54 o 
   1   7  19      156.28      178.64     12.23 o 
   2   7  19       28.25       29.74      7.24 o 
   3   7  19       66.92       58.55     25.62 o 
  -5   8  19      203.73      192.79     29.40 o 
  -4   8  19        3.63       12.82      6.09 o 
  -3   8  19      332.13      351.91     21.86 o 
  -2   8  19      293.79      300.30     19.48 o 
  -1   8  19      216.24      197.14     23.83 o 
   0   8  19       28.54       38.50     11.37 o 
   1   8  19       15.21       16.76      5.75 o 
   2   8  19       32.24       38.40      8.05 o 
   3   8  19        4.53       21.65      9.82 o 
  -4   9  19       84.83       61.36     11.33 o 
  -3   9  19      144.83      162.34     15.96 o 
  -2   9  19       57.35       64.94      9.93 o 
  -1   9  19      122.33       94.28     12.72 o 
   0   9  19        8.57        9.45      5.76 o 
   1   9  19       53.52       51.43     10.31 o 
   2   9  19       23.95       18.24      7.56 o 
  -4  10  19       11.63       14.93      5.11 o 
  -3  10  19        7.24       16.24      6.30 o 
  -2  10  19      422.45      438.04     53.39 o 
  -1  10  19      153.16      158.99     17.86 o 
   0  10  19      189.55      179.59     20.20 o 
   1  10  19      299.76      294.48     19.31 o 
  -3  11  19      164.76      126.25     20.58 o 
  -2  11  19      204.80      186.66     15.56 o 
  -1  11  19       11.44       19.83      7.01 o 
   0  11  19       50.40       51.35     10.12 o 
  -6   0  20        2.67        3.49      8.52 o 
  -4   0  20       41.75       46.30      9.91 o 
  -2   0  20       94.37       91.75     17.07 o 
   0   0  20       75.58       75.40     19.12 o 
   2   0  20      683.61      752.91     29.06 o 
   4   0  20      143.66      114.34     14.61 o 
  -6   1  20      413.96      386.01     49.41 o 
  -5   1  20      247.68      224.22     22.50 o 
  -4   1  20      235.12      228.51     28.89 o 
  -3   1  20        2.82       10.99      3.81 o 
  -2   1  20      110.20      106.99     10.82 o 
  -1   1  20      271.71      284.15     11.50 o 
   0   1  20       21.46       34.17      5.57 o 
   1   1  20      401.24      412.43     14.84 o 
   2   1  20      146.24      140.92     11.86 o 
   3   1  20        0.19       15.30      4.88 o 
   4   1  20      303.87      264.70     25.20 o 
  -6   2  20      296.19      315.68     27.03 o 
  -5   2  20        5.57       10.75     10.24 o 
  -4   2  20      471.31      509.23     25.11 o 
  -3   2  20      217.93      202.09     24.72 o 
  -2   2  20      554.74      570.65     22.21 o 
  -1   2  20      316.88      314.98     22.69 o 
   0   2  20      597.12      668.04     17.23 o 
   1   2  20      364.15      386.49     28.14 o 
   2   2  20       39.06       38.42      6.49 o 
   3   2  20       13.04       12.94      4.40 o 
   4   2  20       56.25       44.42      9.04 o 
  -6   3  20      108.93       76.56     17.70 o 
  -5   3  20        0.85        7.03      4.02 o 
  -4   3  20       10.84       16.53      4.80 o 
  -3   3  20       11.47       14.15     10.46 o 
  -2   3  20       37.68       41.50     10.03 o 
  -1   3  20       16.29       26.54      6.60 o 
   0   3  20       47.03       46.19      9.75 o 
   1   3  20        1.11        6.70      4.22 o 
   2   3  20        6.10        9.31      4.58 o 
   3   3  20      183.55      155.61     19.70 o 
   4   3  20       36.65       34.36      7.35 o 
  -6   4  20       12.92       23.98      9.73 o 
  -5   4  20      139.44      130.39     20.33 o 
  -4   4  20        0.73        8.16      5.43 o 
  -3   4  20       10.68       20.39      7.02 o 
  -2   4  20       81.15       85.57     10.56 o 
  -1   4  20       20.62       48.64      8.10 o 
   0   4  20       34.44       44.48      8.19 o 
   1   4  20        1.76        9.67      4.59 o 
   2   4  20      144.28      133.19     12.24 o 
   3   4  20       11.97       10.63      3.88 o 
   4   4  20        3.35       11.69      7.15 o 
  -6   5  20      273.71      237.44     35.95 o 
  -5   5  20       31.33       23.12      5.35 o 
  -4   5  20       97.59       99.99     14.60 o 
  -3   5  20        0.51       11.04      6.71 o 
  -2   5  20       26.98       23.63      6.29 o 
  -1   5  20       23.28       25.88      8.79 o 
   0   5  20      191.83      200.51     17.14 o 
   1   5  20       66.78       58.19      9.38 o 
   2   5  20       46.02       42.26      9.38 o 
   3   5  20       11.25       10.22      5.14 o 
  -5   6  20       24.74       26.36      6.36 o 
  -4   6  20      494.88      472.55     51.55 o 
  -3   6  20      175.69      164.00     16.29 o 
  -2   6  20       77.52       70.43      9.70 o 
  -1   6  20      288.11      294.73     19.85 o 
   0   6  20      463.38      496.80     49.50 o 
   1   6  20        3.11        9.75      4.82 o 
   2   6  20      288.60      294.23     20.99 o 
   3   6  20        8.90       22.51      8.06 o 
  -5   7  20        0.14        8.20      4.73 o 
  -4   7  20      129.13      155.64     22.23 o 
  -3   7  20       83.08       86.99     11.66 o 
  -2   7  20       24.58       23.62      8.67 o 
  -1   7  20       25.88       31.08      6.75 o 
   0   7  20        8.22       12.96      6.62 o 
   1   7  20      145.65      143.15     15.13 o 
   2   7  20      157.85      153.05     17.16 o 
   3   7  20        1.80       14.40     10.95 o 
  -4   8  20       23.22       16.22      5.26 o 
  -3   8  20        8.20       11.13      4.71 o 
  -2   8  20       35.77       41.18      7.38 o 
  -1   8  20      213.72      196.78     14.08 o 
   0   8  20       58.22       48.93      7.49 o 
   1   8  20      318.83      299.86     22.02 o 
   2   8  20       20.60       19.64     11.11 o 
  -4   9  20        1.04        5.24      4.24 o 
  -3   9  20        0.42        8.99      4.05 o 
  -2   9  20       95.07       86.83     16.20 o 
  -1   9  20        6.20        6.25      5.67 o 
   0   9  20       25.60       23.52      9.41 o 
   1   9  20        0.09       10.59      5.58 o 
  -3  10  20       56.11       45.96      8.93 o 
  -2  10  20        4.66       22.62      7.13 o 
  -1  10  20       43.25       29.28      8.25 o 
   0  10  20      292.65      297.79     22.76 o 
  -3   0  21      298.95      243.92     40.19 o 
  -1   0  21      614.72      639.36     22.57 o 
   1   0  21      352.45      368.21     20.48 o 
   3   0  21      121.15       94.30     20.30 o 
  -6   1  21        0.06        9.36      5.14 o 
  -5   1  21      377.78      395.55     55.73 o 
  -4   1  21      100.24       69.13     13.80 o 
  -3   1  21       38.46       30.19      6.33 o 
  -2   1  21        2.77        9.17      3.00 o 
  -1   1  21       42.03       57.42      7.60 o 
   0   1  21       99.20       94.02     10.42 o 
   1   1  21        0.01       11.17      4.45 o 
   2   1  21        2.09        8.63      4.25 o 
   3   1  21       46.85       49.78      9.69 o 
  -6   2  21       59.42       60.81     11.79 o 
  -5   2  21      290.84      289.55     48.63 o 
  -4   2  21       95.09       97.91     14.56 o 
  -3   2  21       47.52       39.04      7.75 o 
  -2   2  21       38.57       32.57      7.28 o 
  -1   2  21      149.28      147.63     13.06 o 
   0   2  21      181.63      190.45     10.62 o 
   1   2  21      146.30      141.40     18.19 o 
   2   2  21       15.91       24.01      5.18 o 
   3   2  21       89.16       81.62     11.95 o 
  -6   3  21        0.22        0.03      5.64 o 
  -5   3  21        1.00        4.24      4.11 o 
  -4   3  21       15.93       22.80      7.95 o 
  -3   3  21        0.61        8.95      5.43 o 
  -2   3  21       19.10       18.02      5.08 o 
  -1   3  21       95.71      120.52     12.73 o 
   0   3  21      124.99      135.70     14.82 o 
   1   3  21      323.49      284.37     27.10 o 
   2   3  21        0.71        6.75      3.93 o 
   3   3  21      101.36       75.51      8.61 o 
  -5   4  21       13.04        9.30      5.72 o 
  -4   4  21      195.66      184.88     18.93 o 
  -3   4  21      371.20      387.71     37.87 o 
  -2   4  21       15.18       15.27      6.66 o 
  -1   4  21      110.86      118.40     20.66 o 
   0   4  21        2.37       10.43      3.76 o 
   1   4  21      327.03      360.09     54.13 o 
   2   4  21        0.70        7.34      4.13 o 
   3   4  21      365.60      318.16     15.62 o 
  -5   5  21       78.19       76.48     12.21 o 
  -4   5  21       15.86       15.54      5.59 o 
  -3   5  21      106.17       98.30     12.06 o 
  -2   5  21        4.64       14.23      7.03 o 
  -1   5  21       10.60        6.95      5.92 o 
   0   5  21       86.48       73.03     15.06 o 
   1   5  21       78.42       90.31     12.91 o 
   2   5  21       46.88       31.25      7.84 o 
   3   5  21       31.81       24.76     10.60 o 
  -5   6  21        4.85        9.74      6.23 o 
  -4   6  21      300.67      238.31     26.02 o 
  -3   6  21       71.13       66.48     11.17 o 
  -2   6  21      136.94      117.30     14.32 o 
  -1   6  21      207.42      193.15     15.27 o 
   0   6  21      207.68      190.18     20.19 o 
   1   6  21       93.15       87.53     10.89 o 
   2   6  21       22.53       22.63     11.27 o 
  -4   7  21        0.69        6.73      5.46 o 
  -3   7  21       70.07       66.42     10.74 o 
  -2   7  21        8.28       11.24      8.80 o 
  -1   7  21        8.72       17.51      7.21 o 
   0   7  21      213.69      166.67     24.82 o 
   1   7  21        1.44        8.30      5.66 o 
   2   7  21       13.53        9.95      7.01 o 
  -4   8  21       87.70       66.39     12.54 o 
  -3   8  21       18.77       24.46      8.41 o 
  -2   8  21       50.36       52.83     21.32 o 
  -1   8  21        0.07       13.34      6.11 o 
   0   8  21       33.88       29.76      6.93 o 
   1   8  21     1017.84     1074.73     31.54 o 
  -3   9  21        7.81       11.10      6.14 o 
  -2   9  21       21.96       19.33      7.67 o 
  -1   9  21        5.44       10.76      6.06 o 
   0   9  21       29.76       17.89      6.38 o 
  -4   0  22      102.81       98.53     26.96 o 
  -2   0  22      532.50      545.95     21.57 o 
   0   0  22      447.25      523.64     43.63 o 
   2   0  22      439.00      437.52     64.96 o 
  -5   1  22        8.80       13.53      7.85 o 
  -4   1  22        7.73       -3.49      7.45 o 
  -3   1  22       88.26       96.95     16.79 o 
  -2   1  22        0.65        8.26      3.69 o 
  -1   1  22       15.12       12.51      3.79 o 
   0   1  22        6.71       14.19      4.73 o 
   1   1  22      462.53      423.17     37.09 o 
   2   1  22       59.18       51.30      7.54 o 
   3   1  22       10.95        6.56      3.90 o 
  -5   2  22       97.16       97.65     18.11 o 
  -4   2  22        2.39        6.34      3.07 o 
  -3   2  22       55.27       50.48      7.68 o 
  -2   2  22      397.65      444.50     36.08 o 
  -1   2  22       60.22       45.54     10.27 o 
   0   2  22       54.34       70.78      7.91 o 
   1   2  22       15.28       18.45      5.35 o 
   2   2  22      507.77      525.39     58.22 o 
   3   2  22        1.20       12.40      4.47 o 
  -5   3  22       11.85       16.07      8.91 o 
  -4   3  22      360.78      355.73     37.56 o 
  -3   3  22      171.42      221.51     46.82 o 
  -2   3  22        9.35        9.12      4.16 o 
  -1   3  22        2.35       16.04      5.10 o 
   0   3  22       26.56       27.19      7.28 o 
   1   3  22      290.57      271.15     28.63 o 
   2   3  22        0.39        6.72      4.02 o 
   3   3  22       14.16       10.66      4.46 o 
  -5   4  22       36.04       31.06      7.35 o 
  -4   4  22        0.11        6.30      5.20 o 
  -3   4  22       52.60       44.95      7.19 o 
  -2   4  22      201.74      194.18     21.01 o 
  -1   4  22      164.37      153.75     18.84 o 
   0   4  22      539.85      551.91     20.01 o 
   1   4  22        5.69        8.41      4.61 o 
   2   4  22       66.45       65.58     13.78 o 
  -5   5  22        3.30        8.79      5.02 o 
  -4   5  22        8.02       13.73      5.80 o 
  -3   5  22      205.35      200.77     18.35 o 
  -2   5  22       25.98       22.36      6.16 o 
  -1   5  22      285.12      327.50     46.05 o 
   0   5  22       41.68       43.56      8.30 o 
   1   5  22       10.80       10.10      7.79 o 
   2   5  22       10.63       16.24      6.10 o 
  -4   6  22       34.40       32.19      7.32 o 
  -3   6  22       10.43       20.89      8.83 o 
  -2   6  22      136.37      170.90     19.33 o 
  -1   6  22       42.70       45.75      7.48 o 
   0   6  22      219.01      251.70     16.23 o 
   1   6  22       21.01       25.84      6.59 o 
   2   6  22       47.56       39.91      9.54 o 
  -4   7  22        0.27       -2.44      6.19 o 
  -3   7  22      266.15      201.93     18.93 o 
  -2   7  22       17.15       17.51     10.50 o 
  -1   7  22        0.31       12.54      7.61 o 
   0   7  22       85.87       82.64     12.28 o 
   1   7  22       11.09        8.14      6.46 o 
  -3   8  22      123.56      105.98     13.94 o 
  -2   8  22        0.17        8.02      4.52 o 
  -1   8  22        1.34        5.64      4.44 o 
   0   8  22      192.38      175.92     15.67 o 
  -5   0  23      254.11      253.40     26.90 o 
  -3   0  23      322.28      298.00     48.29 o 
  -1   0  23       81.87       77.29     16.36 o 
   1   0  23      175.13      154.54     25.35 o 
  -5   1  23      226.10      185.04     39.85 o 
  -4   1  23       10.57       22.54      9.59 o 
  -3   1  23        5.84        7.23      5.18 o 
  -2   1  23        9.06       13.31      4.06 o 
  -1   1  23       53.07       64.25     12.46 o 
   0   1  23      112.17      110.79      9.81 o 
   1   1  23        0.40       13.19      5.35 o 
   2   1  23       23.64       25.10      6.04 o 
  -5   2  23        0.05       18.31      9.58 o 
  -4   2  23       64.71       73.03     14.22 o 
  -3   2  23       33.53       28.25      7.09 o 
  -2   2  23       38.65       32.52      7.72 o 
  -1   2  23      567.27      593.74     24.12 o 
   0   2  23      294.37      300.78     24.11 o 
   1   2  23      496.11      474.43     31.23 o 
   2   2  23        2.78        4.86      3.98 o 
  -5   3  23      199.18      154.44     29.34 o 
  -4   3  23       22.36       11.99      6.34 o 
  -3   3  23       89.27       78.96     10.74 o 
  -2   3  23        0.36        1.85      3.82 o 
  -1   3  23        2.89       16.62      5.65 o 
   0   3  23       34.51       25.95      6.58 o 
   1   3  23       56.35       47.36     12.38 o 
   2   3  23       36.42       20.86      7.49 o 
  -4   4  23        2.66       15.21      5.47 o 
  -3   4  23       79.11       84.19     15.97 o 
  -2   4  23        0.12       11.32      6.31 o 
  -1   4  23      367.42      347.34     45.03 o 
   0   4  23      209.60      161.24     25.81 o 
   1   4  23       32.65       25.14      6.97 o 
   2   4  23       51.43       34.67     14.79 o 
  -4   5  23        0.62        8.12      4.24 o 
  -3   5  23       11.94       16.44     11.60 o 
  -2   5  23        4.31        7.33      4.66 o 
  -1   5  23      185.09      181.61     23.38 o 
   0   5  23        1.21        8.63      5.23 o 
   1   5  23        3.30        8.00      8.12 o 
  -3   6  23        4.94       11.51      4.94 o 
  -2   6  23       59.41       65.35     10.10 o 
  -1   6  23      323.85      315.33     23.89 o 
   0   6  23        5.66       11.90      5.25 o 
   1   6  23      410.76      313.39     41.34 o 
  -3   7  23       18.27       15.47      7.00 o 
  -2   7  23        0.19        8.89      5.65 o 
  -1   7  23       49.61       43.12      8.34 o 
   0   7  23        5.59       10.37      5.30 o 
  -4   0  24        4.17        7.58      5.90 o 
  -2   0  24       91.11       82.97     42.12 o 
   0   0  24       31.66       29.92      7.63 o 
  -4   1  24        6.29       11.62      9.52 o 
  -3   1  24       76.12       58.93     17.74 o 
  -2   1  24       35.50       30.13      9.09 o 
  -1   1  24       18.38       14.36      5.54 o 
   0   1  24      300.87      273.50     17.35 o 
   1   1  24        0.00       11.35      6.13 o 
  -4   2  24        1.48       10.60      5.96 o 
  -3   2  24       15.47       16.28      7.55 o 
  -2   2  24      272.81      212.88     37.23 o 
  -1   2  24        1.70       11.45      5.42 o 
   0   2  24      706.50      650.95     26.01 o 
   1   2  24       27.34       20.97      6.50 o 
  -4   3  24      193.20      116.58     40.46 o 
  -3   3  24        1.36       14.13      5.88 o 
  -2   3  24        6.47        9.89      5.09 o 
  -1   3  24       21.12       20.61      6.68 o 
   0   3  24       37.57       23.29      7.47 o 
   1   3  24        7.56       17.45      6.20 o 
  -3   4  24       34.41       32.09      6.65 o 
  -2   4  24       98.94       97.12     10.14 o 
  -1   4  24       20.92       18.10      5.67 o 
   0   4  24      511.13      539.51     61.09 o 
   1   4  24        4.73       10.12      5.95 o 
  -3   5  24        0.17        8.98      5.13 o 
  -2   5  24        0.73        9.73      4.62 o 
  -1   5  24       58.32       52.48      9.21 o 
   0   5  24       97.87      101.67     15.93 o 
  -2   6  24       51.68       32.46      6.80 o 
  -1   6  24        9.90       25.60      8.19 o 
  -3   0  25       11.43        9.46      6.10 o 
  -1   0  25      141.37      114.09     32.93 o 
  -3   1  25        0.40        6.75      6.27 o 
  -2   1  25       83.21       51.56     15.02 o 
  -1   1  25        0.53       17.25      6.03 o 
   0   1  25       16.55        8.84      3.40 o 
  -3   2  25       23.38       20.12      8.69 o 
  -2   2  25       25.17       22.48      8.61 o 
  -1   2  25       54.35       35.42      8.35 o 
   0   2  25        1.52       10.14      4.44 o 
  -2   3  25       44.68       27.19      7.71 o 
  -1   3  25       73.57       76.09     12.66 o 
                                                 
