# Supplementary material for: 2-[(Z)-1,1-Dioxo-2-(2,4,5-tri­fluoro­benz­yl)-3,4-di­hydro-2H-1,2-benzo­thia­zin-4-yl­idene]acetic acid
Source: Acta Crystallogr Sect E Struct Rep Online. 2014 May 3;70(Pt 6):o627. doi: 10.1107/S1600536814008903 (PMC4051037; doi:10.1107/S1600536814008903)
Supplement: Supplementary file 3 [file e-70-0o627-Isup3.mol]

Molecule-1
  DSViewer          3D                             0

266280  0  0  0  0  0  0  0  0999 V2000
    5.0798    3.0365    3.4006 S   0  0  0  0  0  0  0  0  0  0
   -1.8219    9.3610    5.4268 S   0  0  0  0  0  0  0  0  0  0
    4.6941    9.3610    4.3246 S   0  0  0  0  0  0  0  0  0  0
   -5.0798   -3.0365   -3.4006 S   0  0  0  0  0  0  0  0  0  0
    1.4361    9.6125   14.2542 S   0  0  0  0  0  0  0  0  0  0
    8.3378    3.2880   12.2280 S   0  0  0  0  0  0  0  0  0  0
    1.8219    3.2880   13.3302 S   0  0  0  0  0  0  0  0  0  0
    7.8131    4.8931    0.4595 F   0  0  0  0  0  0  0  0  0  0
   -4.5551   11.2176    8.3679 F   0  0  0  0  0  0  0  0  0  0
    1.9608   11.2176    7.2656 F   0  0  0  0  0  0  0  0  0  0
   -7.8131   -4.8931   -0.4595 F   0  0  0  0  0  0  0  0  0  0
   -1.2971    7.7559   17.1953 F   0  0  0  0  0  0  0  0  0  0
   11.0710    1.4314    9.2869 F   0  0  0  0  0  0  0  0  0  0
    4.5551    1.4314   10.3891 F   0  0  0  0  0  0  0  0  0  0
    6.0813    9.2529    0.2779 F   0  0  0  0  0  0  0  0  0  0
   -2.8234   15.5774    8.5495 F   0  0  0  0  0  0  0  0  0  0
    3.6926   15.5774    7.4473 F   0  0  0  0  0  0  0  0  0  0
   -6.0813   -9.2529   -0.2779 F   0  0  0  0  0  0  0  0  0  0
    0.4346    3.3961   17.3769 F   0  0  0  0  0  0  0  0  0  0
    9.3393   -2.9284    9.1053 F   0  0  0  0  0  0  0  0  0  0
    2.8234   -2.9284   10.2075 F   0  0  0  0  0  0  0  0  0  0
    3.6229    8.3144    0.8202 F   0  0  0  0  0  0  0  0  0  0
   -0.3649   14.6389    8.0072 F   0  0  0  0  0  0  0  0  0  0
    6.1510   14.6389    6.9050 F   0  0  0  0  0  0  0  0  0  0
   -3.6229   -8.3144   -0.8202 F   0  0  0  0  0  0  0  0  0  0
    2.8931    4.3346   16.8346 F   0  0  0  0  0  0  0  0  0  0
    6.8808   -1.9899    9.6476 F   0  0  0  0  0  0  0  0  0  0
    0.3649   -1.9899   10.7498 F   0  0  0  0  0  0  0  0  0  0
    4.0477    2.7579    4.3503 O   0  0  0  0  0  0  0  0  0  0
   -0.7897    9.0824    4.4771 O   0  0  0  0  0  0  0  0  0  0
    5.7262    9.0824    3.3749 O   0  0  0  0  0  0  0  0  0  0
   -4.0477   -2.7579   -4.3503 O   0  0  0  0  0  0  0  0  0  0
    2.4682    9.8911   13.3045 O   0  0  0  0  0  0  0  0  0  0
    7.3057    3.5666   13.1776 O   0  0  0  0  0  0  0  0  0  0
    0.7897    3.5666   14.2799 O   0  0  0  0  0  0  0  0  0  0
    6.0305    4.0763    3.6549 O   0  0  0  0  0  0  0  0  0  0
   -2.7725   10.4008    5.1725 O   0  0  0  0  0  0  0  0  0  0
    3.7434   10.4008    4.0703 O   0  0  0  0  0  0  0  0  0  0
   -6.0305   -4.0763   -3.6549 O   0  0  0  0  0  0  0  0  0  0
    0.4854    8.5727   13.9999 O   0  0  0  0  0  0  0  0  0  0
    9.2885    2.2482   12.4823 O   0  0  0  0  0  0  0  0  0  0
    2.7725    2.2482   13.5845 O   0  0  0  0  0  0  0  0  0  0
    1.3169   -1.2321    0.2861 O   0  0  0  0  0  0  0  0  0  0
    1.9411    5.0924    8.5413 O   0  0  0  0  0  0  0  0  0  0
    8.4570    5.0924    7.4391 O   0  0  0  0  0  0  0  0  0  0
   -1.3169    1.2321   -0.2861 O   0  0  0  0  0  0  0  0  0  0
    5.1991   13.8811   17.3687 O   0  0  0  0  0  0  0  0  0  0
    4.5748    7.5566    9.1135 O   0  0  0  0  0  0  0  0  0  0
   -1.9411    7.5566   10.2157 O   0  0  0  0  0  0  0  0  0  0
    1.1787    0.9902    0.5576 O   0  0  0  0  0  0  0  0  0  0
    2.0792    7.3147    8.2698 O   0  0  0  0  0  0  0  0  0  0
    8.5952    7.3147    7.1675 O   0  0  0  0  0  0  0  0  0  0
   -1.1787   -0.9902   -0.5576 O   0  0  0  0  0  0  0  0  0  0
    5.3372   11.6588   17.0972 O   0  0  0  0  0  0  0  0  0  0
    4.4367    5.3343    9.3850 O   0  0  0  0  0  0  0  0  0  0
   -2.0792    5.3343   10.4872 O   0  0  0  0  0  0  0  0  0  0
    4.3487    3.3323    1.9631 N   0  0  0  0  0  0  0  0  0  0
   -1.0908    9.6568    6.8643 N   0  0  0  0  0  0  0  0  0  0
    5.4252    9.6568    5.7620 N   0  0  0  0  0  0  0  0  0  0
   -4.3487   -3.3323   -1.9631 N   0  0  0  0  0  0  0  0  0  0
    2.1672    9.3167   15.6916 N   0  0  0  0  0  0  0  0  0  0
    7.6067    2.9922   10.7905 N   0  0  0  0  0  0  0  0  0  0
    1.0908    2.9922   11.8927 N   0  0  0  0  0  0  0  0  0  0
    5.9256    1.5444    3.0227 C   0  0  0  0  0  0  0  0  0  0
   -2.6676    7.8689    5.8047 C   0  0  0  0  0  0  0  0  0  0
    3.8483    7.8689    4.7025 C   0  0  0  0  0  0  0  0  0  0
   -5.9256   -1.5444   -3.0227 C   0  0  0  0  0  0  0  0  0  0
    0.5903   11.1046   14.6321 C   0  0  0  0  0  0  0  0  0  0
    9.1836    4.7801   11.8501 C   0  0  0  0  0  0  0  0  0  0
    2.6676    4.7801   12.9523 C   0  0  0  0  0  0  0  0  0  0
    7.2346    1.3617    3.4578 C   0  0  0  0  0  0  0  0  0  0
   -3.9767    7.6862    5.3696 C   0  0  0  0  0  0  0  0  0  0
    2.5393    7.6862    4.2674 C   0  0  0  0  0  0  0  0  0  0
   -7.2346   -1.3617   -3.4578 C   0  0  0  0  0  0  0  0  0  0
   -0.7187   11.2873   14.1970 C   0  0  0  0  0  0  0  0  0  0
   10.4926    4.9628   12.2852 C   0  0  0  0  0  0  0  0  0  0
    3.9767    4.9628   13.3874 C   0  0  0  0  0  0  0  0  0  0
    7.6771    2.0403    3.9533 H   0  0  0  0  0  0  0  0  0  0
   -4.4191    8.3648    4.8741 H   0  0  0  0  0  0  0  0  0  0
    2.0968    8.3648    3.7719 H   0  0  0  0  0  0  0  0  0  0
   -7.6771   -2.0403   -3.9533 H   0  0  0  0  0  0  0  0  0  0
   -1.1611   10.6087   13.7015 H   0  0  0  0  0  0  0  0  0  0
   10.9350    4.2842   12.7807 H   0  0  0  0  0  0  0  0  0  0
    4.4191    4.2842   13.8829 H   0  0  0  0  0  0  0  0  0  0
    7.8856    0.1710    3.1558 C   0  0  0  0  0  0  0  0  0  0
   -4.6276    6.4955    5.6716 C   0  0  0  0  0  0  0  0  0  0
    1.8883    6.4955    4.5694 C   0  0  0  0  0  0  0  0  0  0
   -7.8856   -0.1710   -3.1558 C   0  0  0  0  0  0  0  0  0  0
   -1.3696   12.4780   14.4990 C   0  0  0  0  0  0  0  0  0  0
   11.1436    6.1535   11.9832 C   0  0  0  0  0  0  0  0  0  0
    4.6276    6.1535   13.0854 C   0  0  0  0  0  0  0  0  0  0
    8.7809    0.0304    3.4403 H   0  0  0  0  0  0  0  0  0  0
   -5.5229    6.3549    5.3871 H   0  0  0  0  0  0  0  0  0  0
    0.9930    6.3549    4.2849 H   0  0  0  0  0  0  0  0  0  0
   -8.7809   -0.0304   -3.4403 H   0  0  0  0  0  0  0  0  0  0
   -2.2649   12.6186   14.2145 H   0  0  0  0  0  0  0  0  0  0
   12.0388    6.2941   12.2677 H   0  0  0  0  0  0  0  0  0  0
    5.5229    6.2941   13.3699 H   0  0  0  0  0  0  0  0  0  0
    7.2229   -0.8081    2.4390 C   0  0  0  0  0  0  0  0  0  0
   -3.9649    5.5164    6.3884 C   0  0  0  0  0  0  0  0  0  0
    2.5510    5.5164    5.2862 C   0  0  0  0  0  0  0  0  0  0
   -7.2229    0.8081   -2.4390 C   0  0  0  0  0  0  0  0  0  0
   -0.7070   13.4571   15.2158 C   0  0  0  0  0  0  0  0  0  0
   10.4809    7.1326   11.2664 C   0  0  0  0  0  0  0  0  0  0
    3.9649    7.1326   12.3686 C   0  0  0  0  0  0  0  0  0  0
    7.6549   -1.6380    2.2708 H   0  0  0  0  0  0  0  0  0  0
   -4.3970    4.6865    6.5566 H   0  0  0  0  0  0  0  0  0  0
    2.1190    4.6865    5.4544 H   0  0  0  0  0  0  0  0  0  0
   -7.6549    1.6380   -2.2708 H   0  0  0  0  0  0  0  0  0  0
   -1.1390   14.2870   15.3840 H   0  0  0  0  0  0  0  0  0  0
   10.9129    7.9625   11.0982 H   0  0  0  0  0  0  0  0  0  0
    4.3970    7.9625   12.2004 H   0  0  0  0  0  0  0  0  0  0
    5.9386   -0.5984    1.9621 C   0  0  0  0  0  0  0  0  0  0
   -2.6807    5.7261    6.8653 C   0  0  0  0  0  0  0  0  0  0
    3.8353    5.7261    5.7631 C   0  0  0  0  0  0  0  0  0  0
   -5.9386    0.5984   -1.9621 C   0  0  0  0  0  0  0  0  0  0
    0.5773   13.2474   15.6927 C   0  0  0  0  0  0  0  0  0  0
    9.1966    6.9229   10.7895 C   0  0  0  0  0  0  0  0  0  0
    2.6807    6.9229   11.8917 C   0  0  0  0  0  0  0  0  0  0
    5.5183   -1.2712    1.4393 H   0  0  0  0  0  0  0  0  0  0
   -2.2604    5.0533    7.3881 H   0  0  0  0  0  0  0  0  0  0
    4.2556    5.0533    6.2859 H   0  0  0  0  0  0  0  0  0  0
   -5.5183    1.2712   -1.4393 H   0  0  0  0  0  0  0  0  0  0
    0.9976   13.9202   16.2155 H   0  0  0  0  0  0  0  0  0  0
    8.7763    7.5957   10.2667 H   0  0  0  0  0  0  0  0  0  0
    2.2604    7.5957   11.3689 H   0  0  0  0  0  0  0  0  0  0
    5.2512    0.5905    2.2389 C   0  0  0  0  0  0  0  0  0  0
   -1.9932    6.9150    6.5885 C   0  0  0  0  0  0  0  0  0  0
    4.5227    6.9150    5.4863 C   0  0  0  0  0  0  0  0  0  0
   -5.2512   -0.5905   -2.2389 C   0  0  0  0  0  0  0  0  0  0
    1.2647   12.0585   15.4159 C   0  0  0  0  0  0  0  0  0  0
    8.5092    5.7340   11.0663 C   0  0  0  0  0  0  0  0  0  0
    1.9932    5.7340   12.1685 C   0  0  0  0  0  0  0  0  0  0
    3.8978    0.8470    1.6828 C   0  0  0  0  0  0  0  0  0  0
   -0.6399    7.1715    7.1445 C   0  0  0  0  0  0  0  0  0  0
    5.8761    7.1715    6.0423 C   0  0  0  0  0  0  0  0  0  0
   -3.8978   -0.8470   -1.6828 C   0  0  0  0  0  0  0  0  0  0
    2.6181   11.8020   15.9719 C   0  0  0  0  0  0  0  0  0  0
    7.1558    5.4775   10.5102 C   0  0  0  0  0  0  0  0  0  0
    0.6399    5.4775   11.6124 C   0  0  0  0  0  0  0  0  0  0
    3.3681    2.2818    1.6323 C   0  0  0  0  0  0  0  0  0  0
   -0.1101    8.6063    7.1951 C   0  0  0  0  0  0  0  0  0  0
    6.4058    8.6063    6.0929 C   0  0  0  0  0  0  0  0  0  0
   -3.3681   -2.2818   -1.6323 C   0  0  0  0  0  0  0  0  0  0
    3.1478   10.3672   16.0225 C   0  0  0  0  0  0  0  0  0  0
    6.6261    4.0427   10.4597 C   0  0  0  0  0  0  0  0  0  0
    0.1101    4.0427   11.5619 C   0  0  0  0  0  0  0  0  0  0
    3.0201    2.4552    0.7215 H   0  0  0  0  0  0  0  0  0  0
    0.2378    8.7797    8.1059 H   0  0  0  0  0  0  0  0  0  0
    6.7538    8.7797    7.0037 H   0  0  0  0  0  0  0  0  0  0
   -3.0201   -2.4552   -0.7215 H   0  0  0  0  0  0  0  0  0  0
    3.4958   10.1938   16.9333 H   0  0  0  0  0  0  0  0  0  0
    6.2781    3.8693    9.5489 H   0  0  0  0  0  0  0  0  0  0
   -0.2378    3.8693   10.6511 H   0  0  0  0  0  0  0  0  0  0
    2.6064    2.3565    2.2601 H   0  0  0  0  0  0  0  0  0  0
    0.6516    8.6810    6.5673 H   0  0  0  0  0  0  0  0  0  0
    7.1675    8.6810    5.4651 H   0  0  0  0  0  0  0  0  0  0
   -2.6064   -2.3565   -2.2601 H   0  0  0  0  0  0  0  0  0  0
    3.9096   10.2925   15.3947 H   0  0  0  0  0  0  0  0  0  0
    5.8643    3.9680   11.0875 H   0  0  0  0  0  0  0  0  0  0
   -0.6516    3.9680   12.1897 H   0  0  0  0  0  0  0  0  0  0
    5.2883    3.7081    0.8776 C   0  0  0  0  0  0  0  0  0  0
   -2.0304   10.0326    7.9498 C   0  0  0  0  0  0  0  0  0  0
    4.4856   10.0326    6.8476 C   0  0  0  0  0  0  0  0  0  0
   -5.2883   -3.7081   -0.8776 C   0  0  0  0  0  0  0  0  0  0
    1.2276    8.9409   16.7772 C   0  0  0  0  0  0  0  0  0  0
    8.5463    2.6164    9.7050 C   0  0  0  0  0  0  0  0  0  0
    2.0304    2.6164   10.8072 C   0  0  0  0  0  0  0  0  0  0
    4.9280    3.3925    0.0105 H   0  0  0  0  0  0  0  0  0  0
   -1.6700    9.7170    8.8169 H   0  0  0  0  0  0  0  0  0  0
    4.8459    9.7170    7.7147 H   0  0  0  0  0  0  0  0  0  0
   -4.9280   -3.3925   -0.0105 H   0  0  0  0  0  0  0  0  0  0
    1.5879    9.2565   17.6443 H   0  0  0  0  0  0  0  0  0  0
    8.1860    2.9320    8.8379 H   0  0  0  0  0  0  0  0  0  0
    1.6700    2.9320    9.9401 H   0  0  0  0  0  0  0  0  0  0
    6.1569    3.2584    1.0274 H   0  0  0  0  0  0  0  0  0  0
   -2.8989    9.5829    7.8000 H   0  0  0  0  0  0  0  0  0  0
    3.6170    9.5829    6.6978 H   0  0  0  0  0  0  0  0  0  0
   -6.1569   -3.2584   -1.0274 H   0  0  0  0  0  0  0  0  0  0
    0.3590    9.3906   16.6274 H   0  0  0  0  0  0  0  0  0  0
    9.4149    3.0661    9.8548 H   0  0  0  0  0  0  0  0  0  0
    2.8989    3.0661   10.9570 H   0  0  0  0  0  0  0  0  0  0
    5.5053    5.1999    0.8128 C   0  0  0  0  0  0  0  0  0  0
   -2.2473   11.5244    8.0146 C   0  0  0  0  0  0  0  0  0  0
    4.2686   11.5244    6.9124 C   0  0  0  0  0  0  0  0  0  0
   -5.5053   -5.1999   -0.8128 C   0  0  0  0  0  0  0  0  0  0
    1.0106    7.4491   16.8420 C   0  0  0  0  0  0  0  0  0  0
    8.7633    1.1246    9.6402 C   0  0  0  0  0  0  0  0  0  0
    2.2473    1.1246   10.7424 C   0  0  0  0  0  0  0  0  0  0
    6.7544    5.7347    0.5630 C   0  0  0  0  0  0  0  0  0  0
   -3.4965   12.0592    8.2644 C   0  0  0  0  0  0  0  0  0  0
    3.0195   12.0592    7.1622 C   0  0  0  0  0  0  0  0  0  0
   -6.7544   -5.7347   -0.5630 C   0  0  0  0  0  0  0  0  0  0
   -0.2385    6.9143   17.0918 C   0  0  0  0  0  0  0  0  0  0
   10.0124    0.5898    9.3904 C   0  0  0  0  0  0  0  0  0  0
    3.4965    0.5898   10.4926 C   0  0  0  0  0  0  0  0  0  0
    6.9883    7.0861    0.3927 C   0  0  0  0  0  0  0  0  0  0
   -3.7304   13.4106    8.4347 C   0  0  0  0  0  0  0  0  0  0
    2.7856   13.4106    7.3325 C   0  0  0  0  0  0  0  0  0  0
   -6.9883   -7.0861   -0.3927 C   0  0  0  0  0  0  0  0  0  0
   -0.4724    5.5629   17.2621 C   0  0  0  0  0  0  0  0  0  0
   10.2463   -0.7616    9.2201 C   0  0  0  0  0  0  0  0  0  0
    3.7304   -0.7616   10.3223 C   0  0  0  0  0  0  0  0  0  0
    7.8634    7.4174    0.2248 H   0  0  0  0  0  0  0  0  0  0
   -4.6055   13.7419    8.6026 H   0  0  0  0  0  0  0  0  0  0
    1.9105   13.7419    7.5004 H   0  0  0  0  0  0  0  0  0  0
   -7.8634   -7.4174   -0.2248 H   0  0  0  0  0  0  0  0  0  0
   -1.3475    5.2316   17.4300 H   0  0  0  0  0  0  0  0  0  0
   11.1214   -1.0929    9.0522 H   0  0  0  0  0  0  0  0  0  0
    4.6055   -1.0929   10.1544 H   0  0  0  0  0  0  0  0  0  0
    5.9132    7.9319    0.4742 C   0  0  0  0  0  0  0  0  0  0
   -2.6552   14.2564    8.3532 C   0  0  0  0  0  0  0  0  0  0
    3.8607   14.2564    7.2510 C   0  0  0  0  0  0  0  0  0  0
   -5.9132   -7.9319   -0.4742 C   0  0  0  0  0  0  0  0  0  0
    0.6027    4.7171   17.1806 C   0  0  0  0  0  0  0  0  0  0
    9.1712   -1.6074    9.3016 C   0  0  0  0  0  0  0  0  0  0
    2.6552   -1.6074   10.4038 C   0  0  0  0  0  0  0  0  0  0
    4.6537    7.4436    0.7439 C   0  0  0  0  0  0  0  0  0  0
   -1.3957   13.7681    8.0835 C   0  0  0  0  0  0  0  0  0  0
    5.1202   13.7681    6.9813 C   0  0  0  0  0  0  0  0  0  0
   -4.6537   -7.4436   -0.7439 C   0  0  0  0  0  0  0  0  0  0
    1.8623    5.2054   16.9109 C   0  0  0  0  0  0  0  0  0  0
    7.9116   -1.1191    9.5713 C   0  0  0  0  0  0  0  0  0  0
    1.3957   -1.1191   10.6735 C   0  0  0  0  0  0  0  0  0  0
    4.4426    6.0978    0.9141 C   0  0  0  0  0  0  0  0  0  0
   -1.1846   12.4223    7.9133 C   0  0  0  0  0  0  0  0  0  0
    5.3313   12.4223    6.8111 C   0  0  0  0  0  0  0  0  0  0
   -4.4426   -6.0978   -0.9141 C   0  0  0  0  0  0  0  0  0  0
    2.0734    6.5512   16.7407 C   0  0  0  0  0  0  0  0  0  0
    7.7005    0.2267    9.7415 C   0  0  0  0  0  0  0  0  0  0
    1.1846    0.2267   10.8437 C   0  0  0  0  0  0  0  0  0  0
    3.5688    5.7768    1.1013 H   0  0  0  0  0  0  0  0  0  0
   -0.3108   12.1013    7.7261 H   0  0  0  0  0  0  0  0  0  0
    6.2051   12.1013    6.6239 H   0  0  0  0  0  0  0  0  0  0
   -3.5688   -5.7768   -1.1013 H   0  0  0  0  0  0  0  0  0  0
    2.9472    6.8722   16.5535 H   0  0  0  0  0  0  0  0  0  0
    6.8267    0.5477    9.9287 H   0  0  0  0  0  0  0  0  0  0
    0.3108    0.5477   11.0309 H   0  0  0  0  0  0  0  0  0  0
    3.1381   -0.1854    1.2689 C   0  0  0  0  0  0  0  0  0  0
    0.1199    6.1391    7.5585 C   0  0  0  0  0  0  0  0  0  0
    6.6358    6.1391    6.4563 C   0  0  0  0  0  0  0  0  0  0
   -3.1381    0.1854   -1.2689 C   0  0  0  0  0  0  0  0  0  0
    3.3779   12.8344   16.3859 C   0  0  0  0  0  0  0  0  0  0
    6.3960    6.5099   10.0963 C   0  0  0  0  0  0  0  0  0  0
   -0.1199    6.5099   11.1985 C   0  0  0  0  0  0  0  0  0  0
    3.4951   -1.0600    1.3689 H   0  0  0  0  0  0  0  0  0  0
   -0.2372    5.2645    7.4585 H   0  0  0  0  0  0  0  0  0  0
    6.2788    5.2645    6.3563 H   0  0  0  0  0  0  0  0  0  0
   -3.4951    1.0600   -1.3689 H   0  0  0  0  0  0  0  0  0  0
    3.0208   13.7090   16.2859 H   0  0  0  0  0  0  0  0  0  0
    6.7531    7.3845   10.1963 H   0  0  0  0  0  0  0  0  0  0
    0.2372    7.3845   11.2985 H   0  0  0  0  0  0  0  0  0  0
    1.8004   -0.0634    0.6755 C   0  0  0  0  0  0  0  0  0  0
    1.4576    6.2611    8.1519 C   0  0  0  0  0  0  0  0  0  0
    7.9736    6.2611    7.0497 C   0  0  0  0  0  0  0  0  0  0
   -1.8004    0.0634   -0.6755 C   0  0  0  0  0  0  0  0  0  0
    4.7156   12.7124   16.9793 C   0  0  0  0  0  0  0  0  0  0
    5.0583    6.3879    9.5029 C   0  0  0  0  0  0  0  0  0  0
   -1.4576    6.3879   10.6051 C   0  0  0  0  0  0  0  0  0  0
    0.4170   -1.0499    0.0420 H   0  0  0  0  0  0  0  0  0  0
    2.8409    5.2746    8.7854 H   0  0  0  0  0  0  0  0  0  0
    9.3569    5.2746    7.6832 H   0  0  0  0  0  0  0  0  0  0
   -0.4170    1.0499   -0.0420 H   0  0  0  0  0  0  0  0  0  0
    6.0989   13.6989   17.6128 H   0  0  0  0  0  0  0  0  0  0
    3.6750    7.3744    8.8694 H   0  0  0  0  0  0  0  0  0  0
   -2.8409    7.3744    9.9716 H   0  0  0  0  0  0  0  0  0  0
  1 36  1  0  0  0
  1 29  1  0  0  0
  1 64  1  0  0  0
  1 57  1  0  0  0
  8190  1  0  0  0
 15211  1  0  0  0
 22218  1  0  0  0
 43260  1  0  0  0
 43253  1  0  0  0
 50253  1  0  0  0
 57162  1  0  0  0
 57141  1  0  0  0
 64 71  1  0  0  0
 64127  1  0  0  0
 71 85  1  0  0  0
 71 78  1  0  0  0
 85 99  1  0  0  0
 85 92  1  0  0  0
 99113  1  0  0  0
 99106  1  0  0  0
113127  1  0  0  0
113120  1  0  0  0
127134  1  0  0  0
134239  1  0  0  0
134141  1  0  0  0
141148  1  0  0  0
141155  1  0  0  0
162169  1  0  0  0
162176  1  0  0  0
162183  1  0  0  0
183190  1  0  0  0
183225  1  0  0  0
190197  1  0  0  0
197211  1  0  0  0
197204  1  0  0  0
211218  1  0  0  0
218225  1  0  0  0
225232  1  0  0  0
239253  1  0  0  0
239246  1  0  0  0
  2 30  1  0  0  0
  2 37  1  0  0  0
  2 58  1  0  0  0
  2 65  1  0  0  0
  4 67  1  0  0  0
  4 60  1  0  0  0
  4 32  1  0  0  0
  4 39  1  0  0  0
  6 62  1  0  0  0
  6 69  1  0  0  0
  6 41  1  0  0  0
  6 34  1  0  0  0
  9191  1  0  0  0
 11193  1  0  0  0
 13195  1  0  0  0
 16212  1  0  0  0
 18214  1  0  0  0
 20216  1  0  0  0
 23219  1  0  0  0
 25221  1  0  0  0
 27223  1  0  0  0
 44254  1  0  0  0
 44261  1  0  0  0
 46256  1  0  0  0
 46263  1  0  0  0
 48265  1  0  0  0
 48258  1  0  0  0
 51254  1  0  0  0
 53256  1  0  0  0
 55258  1  0  0  0
 58163  1  0  0  0
 58142  1  0  0  0
 60144  1  0  0  0
 60165  1  0  0  0
 62146  1  0  0  0
 62167  1  0  0  0
 65128  1  0  0  0
 65 72  1  0  0  0
 67 74  1  0  0  0
 67130  1  0  0  0
 69 76  1  0  0  0
 69132  1  0  0  0
 72 79  1  0  0  0
 72 86  1  0  0  0
 74 81  1  0  0  0
 74 88  1  0  0  0
 76 90  1  0  0  0
 76 83  1  0  0  0
 86 93  1  0  0  0
 86100  1  0  0  0
 88102  1  0  0  0
 88 95  1  0  0  0
 90 97  1  0  0  0
 90104  1  0  0  0
100114  1  0  0  0
100107  1  0  0  0
102116  1  0  0  0
102109  1  0  0  0
104111  1  0  0  0
104118  1  0  0  0
114121  1  0  0  0
114128  1  0  0  0
116130  1  0  0  0
116123  1  0  0  0
118132  1  0  0  0
118125  1  0  0  0
128135  1  0  0  0
130137  1  0  0  0
132139  1  0  0  0
135240  1  0  0  0
135142  1  0  0  0
137242  1  0  0  0
137144  1  0  0  0
139244  1  0  0  0
139146  1  0  0  0
142149  1  0  0  0
142156  1  0  0  0
144158  1  0  0  0
144151  1  0  0  0
146153  1  0  0  0
146160  1  0  0  0
163177  1  0  0  0
163184  1  0  0  0
163170  1  0  0  0
165172  1  0  0  0
165186  1  0  0  0
165179  1  0  0  0
167174  1  0  0  0
167181  1  0  0  0
167188  1  0  0  0
184226  1  0  0  0
184191  1  0  0  0
186193  1  0  0  0
186228  1  0  0  0
188230  1  0  0  0
188195  1  0  0  0
191198  1  0  0  0
193200  1  0  0  0
195202  1  0  0  0
198212  1  0  0  0
198205  1  0  0  0
200214  1  0  0  0
200207  1  0  0  0
202209  1  0  0  0
202216  1  0  0  0
212219  1  0  0  0
214221  1  0  0  0
216223  1  0  0  0
219226  1  0  0  0
221228  1  0  0  0
223230  1  0  0  0
226233  1  0  0  0
228235  1  0  0  0
230237  1  0  0  0
240247  1  0  0  0
240254  1  0  0  0
242249  1  0  0  0
242256  1  0  0  0
244251  1  0  0  0
244258  1  0  0  0
  3 31  1  0  0  0
  3 38  1  0  0  0
  3 59  1  0  0  0
  3 66  1  0  0  0
  5 68  1  0  0  0
  5 61  1  0  0  0
  5 33  1  0  0  0
  5 40  1  0  0  0
  7 63  1  0  0  0
  7 70  1  0  0  0
  7 42  1  0  0  0
  7 35  1  0  0  0
 10192  1  0  0  0
 12194  1  0  0  0
 14196  1  0  0  0
 17213  1  0  0  0
 19215  1  0  0  0
 21217  1  0  0  0
 24220  1  0  0  0
 26222  1  0  0  0
 28224  1  0  0  0
 45255  1  0  0  0
 45262  1  0  0  0
 47257  1  0  0  0
 47264  1  0  0  0
 49266  1  0  0  0
 49259  1  0  0  0
 52255  1  0  0  0
 54257  1  0  0  0
 56259  1  0  0  0
 59164  1  0  0  0
 59143  1  0  0  0
 61145  1  0  0  0
 61166  1  0  0  0
 63147  1  0  0  0
 63168  1  0  0  0
 66129  1  0  0  0
 66 73  1  0  0  0
 68 75  1  0  0  0
 68131  1  0  0  0
 70 77  1  0  0  0
 70133  1  0  0  0
 73 80  1  0  0  0
 73 87  1  0  0  0
 75 82  1  0  0  0
 75 89  1  0  0  0
 77 91  1  0  0  0
 77 84  1  0  0  0
 87 94  1  0  0  0
 87101  1  0  0  0
 89103  1  0  0  0
 89 96  1  0  0  0
 91 98  1  0  0  0
 91105  1  0  0  0
101115  1  0  0  0
101108  1  0  0  0
103117  1  0  0  0
103110  1  0  0  0
105112  1  0  0  0
105119  1  0  0  0
115122  1  0  0  0
115129  1  0  0  0
117131  1  0  0  0
117124  1  0  0  0
119133  1  0  0  0
119126  1  0  0  0
129136  1  0  0  0
131138  1  0  0  0
133140  1  0  0  0
136241  1  0  0  0
136143  1  0  0  0
138243  1  0  0  0
138145  1  0  0  0
140245  1  0  0  0
140147  1  0  0  0
143150  1  0  0  0
143157  1  0  0  0
145159  1  0  0  0
145152  1  0  0  0
147154  1  0  0  0
147161  1  0  0  0
164178  1  0  0  0
164185  1  0  0  0
164171  1  0  0  0
166173  1  0  0  0
166187  1  0  0  0
166180  1  0  0  0
168175  1  0  0  0
168182  1  0  0  0
168189  1  0  0  0
185227  1  0  0  0
185192  1  0  0  0
187194  1  0  0  0
187229  1  0  0  0
189231  1  0  0  0
189196  1  0  0  0
192199  1  0  0  0
194201  1  0  0  0
196203  1  0  0  0
199213  1  0  0  0
199206  1  0  0  0
201215  1  0  0  0
201208  1  0  0  0
203210  1  0  0  0
203217  1  0  0  0
213220  1  0  0  0
215222  1  0  0  0
217224  1  0  0  0
220227  1  0  0  0
222229  1  0  0  0
224231  1  0  0  0
227234  1  0  0  0
229236  1  0  0  0
231238  1  0  0  0
241248  1  0  0  0
241255  1  0  0  0
243250  1  0  0  0
243257  1  0  0  0
245252  1  0  0  0
245259  1  0  0  0
M  END
